# Supplementary material for: Metabolomic and Proteomic Analyses to Reveal the Role of Plant-Derived Smoke Solution on Wheat under Salt Stress
Source: Int J Mol Sci. 2024 Jul 27;25(15):8216. doi: 10.3390/ijms25158216 (PMC11311447; doi:10.3390/ijms25158216)
Supplement: Supplementary file 1 [file ijms-25-08216-s001.zip]

Archive with 2 entries (2 files):
- rev Figures S1-S5.pdf
- rev Tables S1-S4.xlsx
