# Supplementary material for: Metabolomic and Proteomic Analyses to Reveal the Role of Plant-Derived Smoke Solution on Wheat under Salt Stress
Source: Int J Mol Sci. 2024 Jul 27;25(15):8216. doi: 10.3390/ijms25158216 (PMC11311447; doi:10.3390/ijms25158216)
Supplement: Supplementary file 1 [file ijms-25-08216-s001.zip › rev Tables S1-S4.xlsx]

## Sheet: Table S1
Table S1. The list of changed metabolites in the lower layer compared with the upper layer of plant-derived smoke solution.
mode	Alignment ID	Average Rt(min)	Metabolite Name	Reference m/z	Formula	KEGG ID	Ontology	Ensui-L1	Ensui-L2	Ensui-L3	Ensui-U1	Ensui-U2	Ensui-U3	L	U	Fold change(L/U)	p-value
neg	7251	10.547	NADH	408.01	C21H29N7O14P2	C00004	(5'->5')-dinucleotides	158752	128094	83161	823105	731492	854393	123335	802997	0.153594	9.28824e-05
pos	3581	5.806	S-adenosylmethionine	250	C15H23N6O5S	C00019	5'-deoxy-5'-thionucleosides	13319615	8978455	8016518	3217635	4257147	4383031	1.01049e+07	3.9526e+06	2.55651	0.0212308
neg	7976	12.125	Guanosine 5-diphosphate	442.016	C10H15N5O11P2	C00035	Purine ribonucleoside diphosphates	318017	314505	399954	931756	889939	1029155	344159	950283	0.362164	0.000261568
neg	1209	2.609	Ascorbic acid	175.024	C6H8O6	C00072	Butenolides	38623565	47466416	45488660	12137856	14335162	13873076	4.38595e+07	1.34487e+07	3.26125	0.000386598
neg	1800	7.852	Tryptophan	203.083	C11H12N2O2	C00078	Indolyl carboxylic acids and derivatives	77815532	87003425	82082910	17940805	21709050	21400484	8.23006e+07	2.03501e+07	4.04423	2.90408e-05
pos	609	1.499	L-Leucine	132.14	C6H13NO2	C00123	Leucine and derivatives	5294473	5830930	5793940	2329013	2590260	2367303	5.63978e+06	2.42886e+06	2.32199	7.36893e-05
neg	1535	11.016	Citric acid	191.11	C6H8O7	C00158	Tricarboxylic acids and derivatives	39218238	40969954	38637913	17643190	21690593	24596692	3.96087e+07	2.13102e+07	1.85868	0.00101716
neg	962	11.015	Phenylpyruvate	163.11	C9H8O3	C00166	Phenylpyruvic acid derivatives	17762472	17685943	19671467	8622833	9256026	10462833	1.83733e+07	9.44723e+06	1.94483	0.000453214
neg	4200	6.254	5'-Deoxy-5'-methylthioadenosine	296.082	C11H15N5O3S	C00170	5'-deoxy-5'-thionucleosides	1987695	2091487	2147214	838362	997850	419873	2.07547e+06	752028	2.75982	0.00176844
neg	205	8.07	Valine	116.071	C5H11NO2	C00183	Valine and derivatives	6607883	7266656	7557325	1826402	2054052	1745256	7.14395e+06	1.87524e+06	3.80963	5.82844e-05
neg	2737	1.494	Thymidine	241.083	C10H14N2O5	C00214	Pyrimidine 2'-deoxyribonucleosides	13781711	14611782	13014564	4739897	5363697	5552660	1.38027e+07	5.21875e+06	2.64483	8.03691e-05
neg	773	8.391	Protocatechuic acid	153	C7H6O4	C00230	Hydroxybenzoic acid derivatives	1543295	1415550	1406999	346044	465878	420721	1.45528e+06	410881	3.54186	4.95098e-05
pos	4931	5.623	6-Phosphogluconate	299.014	C6H13O10P	C00345	Monosaccharide phosphates	14733202	13687438	9106232	2812822	3788980	2487805	1.2509e+07	3.02987e+06	4.12855	0.00588358
neg	3151	7.87	Glucosamine-6-phosphate	258.039	C6H14NO8P	C00352	Hexose phosphates	4440238	5470487	4544944	714521	495391	784841	4.81856e+06	664918	7.24684	0.000254114
neg	1624	1.494	3,4-Dihydroxyphenylalanine	196.061	C9H11NO4	C00355	Tyrosine and derivatives	6983830	7022740	7822177	3482760	3848079	4039760	7.27625e+06	3.7902e+06	1.91975	0.000394916
pos	2941	7.127	Carnosine	227	C9H14N4O3	C00386	Hybrid peptides	44056138	49760314	46188814	27591163	32533501	33349800	4.66684e+07	3.11582e+07	1.49779	0.00318951
pos	5044	6.217	Quercetin	303.053	C15H10O7	C00389	Flavonols	70317438	74738288	73590283	22720281	28637863	31088690	7.2882e+07	2.74823e+07	2.65196	8.64476e-05
pos	1226	9.362	Tryptamine	161.107	C10H12N2	C00398	Tryptamines and derivatives	158122967	160127225	163946840	35413995	38301906	43936055	1.60732e+08	3.92173e+07	4.0985	2.30931e-06
pos	608	7.169	Isoleucine	132.102	C6H13NO2	C00407	Isoleucine and derivatives	41249833	48094473	47489617	19611538	19916746	20300932	4.56113e+07	1.99431e+07	2.28708	0.000306765
neg	6307	7.311	cis-Aconitate	369.01	C6H6O6	C00417	Tricarboxylic acids and derivatives	2359614	2114378	2858614	1165290	1322377	1516503	2.4442e+06	1.33472e+06	1.83124	0.0100579
neg	2289	10.597	Sinapic acid	223.061	C11H12O5	C00482	Hydroxycinnamic acids	35689050	40013161	39780942	14778976	11726256	11269139	3.84944e+07	1.25915e+07	3.05718	0.000131081
neg	1057	6.994	Noradrenaline	168.066	C8H11NO3	C00547	Catechols	48864229	55960424	53910470	11571591	14061960	12876476	5.29117e+07	1.28367e+07	4.12192	5.61357e-05
neg	85	9.425	Benzyl alcohol	107.049	C7H8O	C00556	Benzyl alcohols	77249168	85018893	80090362	26851510	29266933	32059874	8.07861e+07	2.93928e+07	2.7485	4.64313e-05
neg	2961	1.495	2'-Deoxyadenosine	250.083	C10H13N5O3	C00559	Purine 2'-deoxyribonucleosides	2621409	2894893	1876997	939846	1469367	1368461	2.46443e+06	1.25922e+06	1.9571	0.0249889
pos	15	2.898	Cyclohexylamine	100.112	C6H13N	C00571	Cyclohexylamines	43592738	56178108	44397138	14342474	4578855	8068437	4.8056e+07	8.99659e+06	5.34158	0.00141693
neg	778	1.49	2,5-Dihydroxy benzoic acid	153.07	C7H6O4	C00628	Hydroxybenzoic acid derivatives	22348533	20966165	21585352	10837905	11690025	11403273	2.16333e+07	1.13104e+07	1.9127	2.57942e-05
neg	858	10.686	Indole-3-acetaldehyde	158.061	C10H9NO	C00637	3-alkylindoles	7416850	7004704	7669945	2878242	3374773	3534547	7.36383e+06	3.26252e+06	2.2571	0.00012082
pos	6593	1.529	Xanthosine-5'-monophosphate	365.05	C10H13N4O9P	C00655	Purine ribonucleoside monophosphates	9401279	8854625	8098104	2525635	1726256	1579310	8.78467e+06	1.94373e+06	4.51948	0.000139335
neg	931	2.009	Pterin	162.042	C3H6N2S	C00715	Imidazolidines	17226887	21871204	31403666	5661563	5359116	6252865	2.35006e+07	5.75785e+06	4.08149	0.0132252
pos	748	8.963	beta-Orcinol	139.076	C8H10O2	C00727	p-Xylenols	512513112	549157071	576150187	197696689	219183323	223794558	5.4594e+08	2.13558e+08	2.5564	7.85954e-05
pos	7447	1.546	Berberine	410.056	C20H18ClNO4	C00757	Protoberberine alkaloids and derivatives	974107	1238703	1236913	0	0	185565	1.14991e+06	61855.1	18.5903	0.000536026
neg	5288	1.483	Adrenaline bitartrate	332.099	C13H19NO9	C00788	Catechols	1281689	1797905	1853952	191852	493582	518287	1.64452e+06	401240	4.09858	0.00409145
neg	3396	1.502	Formononetin	267.1	C16H12O4	C00858	4'-O-methylisoflavones	5117316	4819610	4975173	1883925	1941298	2207183	4.9707e+06	2.0108e+06	2.472	2.31079e-05
pos	3359	7.993	Pantothenate	242.1	C9H17NO5	C00864	Secondary alcohols	87444085	79371011	78921174	25702553	33594159	29692071	8.19121e+07	2.96629e+07	2.76143	0.000129015
pos	627	6.37	trans-Cinnamaldehyde	133.07	C9H8O	C00903	Cinnamaldehydes	357906551	394776288	400873097	92906210	94692662	111720237	3.84519e+08	9.9773e+07	3.85393	4.18744e-05
pos	5237	7.32	Sinapine	310.165	C16H24NO5	C00933	Coumaric acids and derivatives	21782878	27788454	36747610	7806801	8626875	4093064	2.8773e+07	6.84225e+06	4.20519	0.00862997
pos	1245	8.042	Tryptophol	162.091	C10H11NO	C00955	3-alkylindoles	325754494	363088476	366088226	62337476	122996840	105962448	3.51644e+08	9.70989e+07	3.6215	0.000332499
neg	4707	11.038	3',5'-Cyclic DAMP	312.051	C10H12N5O5P	C00968	6-aminopurines	3808718	4691315	2414249	999763	1132948	984560	3.63809e+06	1.03909e+06	3.50123	0.0173776
neg	894	1.523	N-methylglutamic acid	160.061	C6H11NO4	C01046	Glutamic acid and derivatives	24561140	24459914	25726535	10456175	11708053	10477251	2.49159e+07	1.08805e+07	2.28996	1.73e-05
neg	2177	1.502	O-succinylhomoserine	218.067	C8H13NO6	C01118	L-alpha-amino acids	11394801	10499371	10713273	3656364	3975380	4232441	1.08691e+07	3.95473e+06	2.74839	2.62245e-05
pos	4041	8.922	2,3-Diphosphoglycerate	267	C3H8O10P2	C01159	Sugar acids and derivatives	11845190	12817170	12970618	7094226	7616824	6960086	1.25443e+07	7.22371e+06	1.73655	0.000194503
neg	1002	10.471	3-(2-Hydroxyphenyl)propanoate	165.055	C9H10O3	C01198	Phenylpropanoic acids	171799045	189029523	179147930	59303404	66073681	69869462	1.79992e+08	6.50822e+07	2.76561	4.01825e-05
neg	2386	1.495	3-Deoxyuridine	227.067	C9H12N2O5	C01346	Pyrimidine 3'-deoxyribonucleosides	13038631	12594634	12390891	4324108	5404949	5013306	1.26747e+07	4.91412e+06	2.57924	3.03063e-05
pos	4357	5.596	Glu-Glu	277	C10H16N2O7	C01425	Dipeptides	114807497	75645788	75282749	26005675	29990367	23341692	8.85787e+07	2.64459e+07	3.34943	0.00939854
neg	3875	7.659	Salicin	285.098	C13H18O7	C01451	Phenolic glycosides	26291428	20110620	21603282	3527105	5608666	5062486	2.26684e+07	4.73275e+06	4.7897	0.000797072
pos	5154	1.505	Acacetin	307.06	C16H12O5	C01470	4'-O-methylated flavonoids	49612658	55865165	58740432	7050716	9046310	9628880	5.47394e+07	8.5753e+06	6.38338	7.98327e-05
pos	5282	6.532	Atropine	312.157	C34H50N2O11S	C01479	Tropane alkaloids	9755625	8239023	12260000	1070600	1208623	1370051	1.00849e+07	1.21642e+06	8.2906	0.00165389
neg	6456	11.054	Loganate	375	C16H24O10	C01512	Iridoid O-glycosides	2481214	2428270	2483997	1488338	1569955	1730510	2.46449e+06	1.59627e+06	1.54391	0.000292566
pos	4609	8.719	Morphine	286.144	C17H19NO3	C01516	Morphinans	36081299	21437678	33179346	6974193	10655962	5320111	3.02328e+07	7.65009e+06	3.95195	0.00891835
neg	6359	10.198	Syringin	371.135	C17H24O9	C01533	Phenolic glycosides	9378374	9411041	12176571	2483759	4292509	4312983	1.0322e+07	3.69642e+06	2.79243	0.00393065
neg	1134	8.912	Decanoic acid	171.138	C10H20O2	C01571	Cholesteryl esters	967110	817842	826622	477409	494631	591414	870525	521151	1.67039	0.0043266
pos	4138	6.427	Linamarin	270.093	C10H17NO6	C01594	Cyanogenic glycosides	10406104	7485006	11842836	4749948	4525465	4704744	9.91132e+06	4.66005e+06	2.12687	0.014975
neg	3700	11.332	(9Z, 12Z)-Octadecadienoate	279	C18H32O2	C01595	Lineolic acids and derivatives	7676475	7904027	8206001	1320625	1551200	1710393	7.92883e+06	1.52741e+06	5.19105	4.68615e-06
neg	845	9.407	Nonanoate	157.122	C9H18O2	C01601	Medium-chain fatty acids	1592964	2087732	1597512	488346	409835	431357	1.7594e+06	443179	3.96996	0.00136425
pos	5107	8.824	Dihydroquercetin	305.068	C15H12O7	C01617	Flavanonols	26903070	33142609	28932656	10511786	10239245	12056496	2.96594e+07	1.09358e+07	2.71213	0.000622665
neg	498	1.466	Threonic acid	135.029	C4H8O5	C01620	Sugar acids and derivatives	38010371	40098980	37640423	15827088	17620386	17213720	3.85833e+07	1.68871e+07	2.28478	2.07304e-05
neg	4444	6.403	Z-Gly-Pro	305	C15H18N2O5	C01632	Dipeptides	15111337	15802963	15308893	2039971	2373527	3065574	1.54077e+07	2.49302e+06	6.18034	3.82519e-06
neg	5666	11.172	Gibberellic acid	345.134	C19H22O6	C01699	C19-gibberellin 6-carboxylic acids	9703554	19204893	12111123	2839681	4402019	1814735	1.36732e+07	3.01881e+06	4.52933	0.0225082
neg	2732	7.823	7,8-Dimethylalloxazine	241.073	C12H10N4O2	C01727	Flavins	36686666	41484459	43428259	10819848	11726390	12380582	4.05331e+07	1.16423e+07	3.48155	0.000148225
neg	5553	1.477	Palatinose	341.109	C12H22O11	C01742	O-glycosyl compounds	2448256	2572783	3569181	14175389	13989915	14664393	2.86341e+06	1.42766e+07	0.200567	9.69566e-06
pos	1379	9.153	3-(4-Hydroxyphenyl)-propionic acid	167.23	C9H10O3	C01744	Phenylpropanoic acids	727518	441382	565559	106769	0	0	578153	35589.7	16.245	0.00384087
pos	2472	5.948	Scopoletin	210.076	C10H8O4	C01752	7-hydroxycoumarins	35931450	39038399	36444605	8044353	12791894	7963181	3.71382e+07	9.59981e+06	3.86863	0.000122057
neg	9137	10.804	Maltotriose	503.159	C18H32O16	C01835	Oligosaccharides	2811256	4582090	3531659	557307	626407	809971	3.64167e+06	664561	5.47981	0.00459583
pos	6071	7.85	Rosmarinic acid	343.083	C18H16O8	C01850	Coumaric acids and derivatives	26004627	26738268	28098660	11749553	14442347	15421854	2.69472e+07	1.38713e+07	1.94266	0.000483257
pos	2615	1.51	Dethiobiotin	215.139	C10H18N2O3	C01909	Medium-chain fatty acids	143276236	159868891	145113011	31232760	37662463	39193558	1.49419e+08	3.60296e+07	4.14713	4.00988e-05
pos	6709	1.499	Allocryptopine	370.16	C21H23NO5	C02134	Protopine alkaloids	10640009	11213439	10124105	4265404	3582840	3951756	1.06592e+07	3.93333e+06	2.70996	5.46317e-05
pos	3504	1.482	Santonin	247.128	C15H18O3	C02206	Eudesmanolides, secoeudesmanolides, and derivatives	49156035	51372061	49873412	17807847	19349583	19665471	5.01338e+07	1.8941e+07	2.64685	3.59869e-06
pos	1026	6.095	Norephedrine	152.107	C9H13NO	C02343	Phenylpropanes	417720969	488263282	464764305	122103014	121654195	143274526	4.56916e+08	1.29011e+08	3.5417	0.000116558
neg	96	1.51	4-Aminophenol	108.044	C6H7NO	C02372	Aniline and substituted anilines	7079279	8001706	7935919	3581875	4093505	3649638	7.6723e+06	3.77501e+06	2.03239	0.000321849
pos	3403	6.434	Xanthurenic acid	244.001	C10H7NO4	C02470	Quinoline carboxylic acids	66635135	69776025	64262990	40622668	42016331	48592330	6.68914e+07	4.37438e+07	1.52916	0.00138961
neg	1082	1.489	2-Phenylphenol	169.066	C12H10O	C02499	Biphenyls and derivatives	27340848	26268044	26350985	9929385	10531385	10876542	2.66533e+07	1.04458e+07	2.55159	3.30181e-06
neg	914	9.412	4-Hydroxycoumarin	161.024	C9H6O3	C02646	4-hydroxycoumarins	107271073	112232467	111040401	29771639	33537588	37588186	1.10181e+08	3.36325e+07	3.27604	9.30983e-06
neg	879	9.982	Pimelic acid	159.13	C7H12O4	C02656	Medium-chain fatty acids	446182	513655	612830	151069	85547	196574	524222	144397	3.63043	0.00283679
pos	1560	1.482	N-Acetylleucine	174.112	C8H15NO3	C02710	Leucine and derivatives	93192430	100657651	99856543	35369153	39829402	41574150	9.79022e+07	3.89242e+07	2.5152	3.95913e-05
neg	4714	11.81	Feruloyltyramine	312.158	C18H19NO4	C02717	Hydroxycinnamic acids and derivatives	1779928	1724899	1857976	583122	476308	884981	1.7876e+06	648137	2.75806	0.000888429
pos	2879	1.482	N-2-Fluorenylacetamide	224.103	C15H13NO	C02778	Fluorenes	77559210	75913653	75826103	33115452	37634679	36705225	7.6433e+07	3.58185e+07	2.1339	1.07348e-05
pos	6400	6.341	Tetrahydropalmatine	356.18	C21H25NO4	C02890	Protoberberine alkaloids and derivatives	7110554	9921828	5687794	1168261	1688944	1312976	7.57339e+06	1.39006e+06	5.44825	0.00785936
pos	700	8.413	1-Methylnicotinamide	137.071	C7H9N2O	C02918	Nicotinamides	419076069	241502212	464197946	57284288	53214491	58891927	3.74925e+08	5.64636e+07	6.64013	0.00942112
neg	658	5.481	4-Acetamidobutyric acid	144.066	C6H11NO3	C02946	Gamma amino acids and derivatives	24573930	34198269	31856810	8445713	9757241	9987308	3.02097e+07	9.39675e+06	3.2149	0.00209433
neg	1210	10.407	4-Methylumbelliferone	175.04	C10H8O3	C03081	7-hydroxycoumarins	59949804	66272740	64589689	22346598	24988252	19211715	6.36041e+07	2.21822e+07	2.86735	8.04916e-05
neg	1869	10.075	N-Acetyl-l-phenylalanine	206.081	C11H13NO3	C03519	Phenylalanine and derivatives	21427708	20710457	21768104	5960588	6121880	6615435	2.13021e+07	6.23263e+06	3.41783	2.14232e-06
neg	1921	6.774	N-benzyloxycarbonylglycine	208.061	C10H11NO4	C03710	Benzyloxycarbonyls	19987387	21318839	20775627	9408959	7350244	6286454	2.0694e+07	7.68189e+06	2.69386	0.000197141
neg	711	9.886	4-Hydroxymandelonitrile	148.04	C8H7NO2	C03742	1-hydroxy-2-unsubstituted benzenoids	22795250	22918306	22607487	8764320	9714428	10559821	2.27737e+07	9.67952e+06	2.35277	1.55068e-05
neg	920	1.519	3-Hydroxy-3-methylglutarate	161.11	C6H10O5	C03761	Hydroxy fatty acids	3722383	4536450	4293102	1081448	1294456	1091870	4.18398e+06	1.15592e+06	3.61959	0.000270811
neg	444	11.083	4-Hydroxybenzylcyanide	132.048	C8H7NO	C03766	Benzyl cyanides	116766557	125861212	121993675	43110273	48124642	51416449	1.2154e+08	4.75505e+07	2.55603	3.21746e-05
pos	4608	1.482	Piperine	286.14	C17H19NO3	C03882	Alkaloids and derivatives	42167401	43583216	41809267	16927543	18593502	16783762	4.252e+07	1.74349e+07	2.43878	5.98571e-06
pos	8012	7.622	Cynaroside	449.08	C21H20O11	C03951	Flavonoid-7-O-glycosides	5876338	6101371	4872587	662798	974983	794420	5.61677e+06	810734	6.928	0.00024517
neg	780	12.474	Linalool	153.128	C10H18O	C03985	Acyclic monoterpenoids	1116688	1139396	1267260	589139	901633	728906	1.17445e+06	739893	1.58732	0.0129658
neg	1784	9.159	N6-(delta2-isopentenyl)-adenine	202.109	C10H13N5	C04083	6-alkylaminopurines	21117084	26359987	26543081	5105182	5832735	7135414	2.46734e+07	6.02444e+06	4.09555	0.000574409
pos	1814	1.665	N,N-Dimethylhistidine	184	C8H13N3O2	C04259	Histidine and derivatives	10729936	10735828	9995697	7465161	6144193	6710792	1.04872e+07	6.77338e+06	1.54829	0.00122374
neg	4685	13.276	13-HPODE	311.223	C18H32O4	C04717	Lineolic acids and derivatives	10812236	12745221	10726566	5423111	4177761	4851778	1.1428e+07	4.81755e+06	2.37216	0.0009187
neg	1641	1.505	Mimosine	197.057	C8H10N2O4	C04771	Alpha amino acids	12056741	11494316	11416254	5211055	5771321	6119854	1.16558e+07	5.70074e+06	2.04461	5.73456e-05
neg	4617	13.497	13-HPOTRE	309.207	C18H30O4	C04785	Lineolic acids and derivatives	16539743	17053747	16365427	10191642	9964651	9480177	1.6653e+07	9.87882e+06	1.68572	2.11557e-05
pos	5258	6.708	(16Alpha,17beta)-estra-1,3,5(10)-triene-3,16,17-triol	311.16	C18H24O3	C05141	Estrogens and derivatives	30674991	73821853	33699484	5045057	9143945	3250047	4.60654e+07	5.81302e+06	7.92453	0.045369
pos	6309	8.812	Palmatine	352.154	C21H22NO4	C05315	Protoberberine alkaloids and derivatives	2199367	4325930	1316711	7424743	8509797	8390359	2.614e+06	8.1083e+06	0.322386	0.00455858
neg	3876	1.498	Isosakuranetin	285.103	C16H14O5	C05334	4'-O-methylated flavonoids	5979910	5675814	5345879	1988641	2494723	1973735	5.6672e+06	2.15237e+06	2.63301	0.000150107
neg	3978	8.778	Sedoheptulose 7-phosphate	289.034	C7H15O10P	C05382	Monosaccharide phosphates	6554282	7013735	7610315	2459372	2695781	2671158	7.05944e+06	2.60877e+06	2.70604	0.000145255
neg	1078	7.729	3,4-Dihydroxyphenylglycol	169.05	C8H10O4	C05576	Catechols	48192451	54948312	49757554	14611709	15146916	15564555	5.09661e+07	1.51077e+07	3.37351	6.39702e-05
neg	1316	6.141	Homovanillic acid	181.051	C9H10O4	C05582	Methoxyphenols	60718344	65647193	71460646	17675950	19376413	20559864	6.59421e+07	1.92041e+07	3.43375	0.000130263
neg	1341	8.022	Normetanephrine	182.081	C9H13NO3	C05589	Methoxyphenols	16762499	17365211	17449594	3783321	4170904	4223552	1.71924e+07	4.05926e+06	4.23536	8.78184e-07
neg	702	10.178	p-Coumaraldehyde	147.045	C9H8O2	C05608	Cinnamaldehydes	136184301	147403860	148836553	84569855	94133671	102091622	1.44142e+08	9.35984e+07	1.54	0.00143573
pos	4696	8.961	Eriodictyol	289.071	C15H12O6	C05631	Flavanones	37906302	38478444	38665402	13930062	16392127	16368645	3.835e+07	1.55636e+07	2.46408	1.14097e-05
neg	1829	11.974	5-Methoxy-3-indoleacetic acid	204.065	C11H11NO3	C05660	Indole-3-acetic acid derivatives	10224517	10718218	10997265	2229918	3250658	3601664	1.06467e+07	3.02741e+06	3.51675	8.42665e-05
neg	8061	1.495	Indol-3-ylmethyl glucosinolate	447.052	C16H20N2O9S2	C05837	Alkylglucosinolates	632102	615370	838672	0	0	95995	695381	31998.3	21.7318	0.0010802
pos	5208	1.487	Kaempferol	309.03	C15H10O6	C05903	Flavonols	82900419	89430098	89119817	34063357	40202236	40506888	8.71501e+07	3.82575e+07	2.27799	8.16565e-05
pos	5232	1.48	Cyanidin	310.04	C15H11O6	C05905	7-hydroxyflavonoids	9954617	11002242	14198775	1843761	1790310	2803198	1.17185e+07	2.14576e+06	5.46127	0.0019095
neg	116	7.097	Pyrrole-2-carboxylic acid	110.024	C5H5NO2	C05942	Pyrrole 2-carboxylic acids	24564814	27103709	29565819	9290267	10439994	10555830	2.70781e+07	1.00954e+07	2.68223	0.000346167
neg	1831	9.736	Panthenol	204.125	C9H19NO4	C05944	N-acyl amines	4267315	4398888	3993116	1200616	1317806	1469104	4.21977e+06	1.32917e+06	3.17473	3.49357e-05
pos	5969	7.432	Salidroside	339.018	C14H20O7	C06046	O-glycosyl compounds	6044045	6653352	6080611	3011783	4014473	3964740	6.25934e+06	3.66367e+06	1.70849	0.00243256
neg	3285	11.334	Abscisic acid	263.129	C15H20O4	C06082	Abscisic acids and derivatives	32457208	71449510	47064530	7383243	6935760	7901092	5.03237e+07	7.4067e+06	6.79436	0.0195655
pos	3463	5.375	Sanguinarine	246	C20H14NO4	C06162	Quaternary benzophenanthridine alkaloids	20552975	13051734	19476118	3580981	6375633	7951437	1.76936e+07	5.96935e+06	2.96408	0.0117371
pos	5905	12.184	Senecionine	336.18	C18H25NO5	C06176	Macrolides and analogues	26996192	26100737	28531551	10169530	12905592	9421733	2.72095e+07	1.08323e+07	2.51189	0.000211628
neg	1226	11.437	Pelletierine	176.085	C8H16ClNO	C06182	Piperidines	23569050	27377285	26585434	6199384	6916483	7120887	2.58439e+07	6.74558e+06	3.83124	8.91286e-05
neg	3496	9.097	Arbutin	271.082	C12H16O7	C06186	Phenolic glycosides	27018209	25637139	24466974	2529338	5588257	6178918	2.57074e+07	4.7655e+06	5.39449	0.00010084
pos	1339	11.147	Hordenine	166.123	C10H15NO	C06199	Phenethylamines	451121413	471344753	427339607	131936020	149838874	157726549	4.49935e+08	1.465e+08	3.07122	3.36982e-05
pos	538	1.619	Coniine	128.143	C8H17N	C06523	Alkaloids and derivatives	96157219	83349189	84549479	23044440	31419699	26561067	8.80186e+07	2.70084e+07	3.25894	0.000212043
pos	971	6.946	Nornicotine	149.107	C9H12N2	C06524	Pyrrolidinylpyridines	100428216	116393434	123720077	6238899	20293910	28998017	1.13514e+08	1.85103e+07	6.13248	0.000573939
pos	2612	1.482	Harmaline	215.11	C13H14N2O	C06536	Harmala alkaloids	216819217	213907013	216789409	87587145	92516547	95593532	2.15839e+08	9.18991e+07	2.34865	1.02893e-06
pos	4169	5.817	Genistein	271	C15H10O5	C06563	Isoflavones	17202186	17647880	24815133	8287284	10218080	4972320	1.98884e+07	7.82589e+06	2.54136	0.014211
neg	2588	6.283	2',3'-Dideoxyinosine	235.083	C10H12N4O3	C06953	Purine 2',3'-dideoxyribonucleosides	53955784	58761907	57394071	574821	4994772	7785945	5.67039e+07	4.45185e+06	12.7372	3.2975e-05
pos	5881	1.51	Praziquantel	335.173	C19H24N2O2	C07367	Tetrahydroisoquinolines	12260329	12208129	11610964	3860452	4037593	4813778	1.20265e+07	4.23727e+06	2.83826	2.67825e-05
pos	2448	1.514	Pilocarpine	209.128	C11H16N2O2	C07474	Alkaloids and derivatives	81283159	77249322	83034657	28251026	32896326	30996806	8.05224e+07	3.07147e+07	2.62162	2.17367e-05
pos	2031	8.993	1,1-Dimethyl-4-phenylpiperazinium	191.154	C12H18N2	C07488	Phenylpiperazines	341249339	322512082	329624623	45619754	59412922	65747476	3.31129e+08	5.69267e+07	5.81675	4.47616e-06
pos	2524	10.556	Methoxamine	212.128	C11H17NO3	C07513	Dimethoxybenzenes	140121695	209870498	199255289	55268254	56716772	96171214	1.83082e+08	6.93854e+07	2.63863	0.0111741
pos	7275	1.487	Colchicine	400.17	C22H25NO6	C07592	Tropones	2163369	4768868	4590267	842825	1529361	1735688	3.84083e+06	1.36929e+06	2.80498	0.0487956
neg	6876	13.364	Rotenone	393.227	C23H22O6	C07593	Rotenones	1442964	1355802	1162265	648325	767502	754927	1.32034e+06	723584	1.82473	0.00281447
neg	7236	11.002	Ginkgolide A	407.135	C20H24O9	C07601	Ginkgolides and bilobalides	8849016	10491973	10209780	2554660	2889213	4026151	9.85026e+06	3.15667e+06	3.12045	0.000580453
neg	7919	10.198	Ginkgolide C	439.125	C20H24O11	C07603	Ginkgolides and bilobalides	2432914	2917510	2634275	1104501	1359436	1226443	2.66157e+06	1.23013e+06	2.16365	0.000836061
pos	3712	7.968	Dyphylline	255	C10H14N4O4	C07819	Xanthines	40809729	43047101	45865958	22572238	27290270	22998069	4.32409e+07	2.42869e+07	1.78042	0.000834647
pos	4263	7.365	Tolcapone	274.071	C14H11NO5	C07949	Benzophenones	13054559	19852622	19703820	4648977	3623621	5102226	1.7537e+07	4.45827e+06	3.93358	0.00460351
pos	6911	2.633	beta-Gentiobiose	381.042	C12H22O11	C08240	O-glycosyl compounds	11072885	11876380	11319452	668892	1406178	1361530	1.14229e+07	1.14553e+06	9.97169	6.87137e-06
neg	2062	6.686	Kinetin	214.073	C10H9N5O	C08272	6-alkylaminopurines	22879517	14930417	12165421	6274509	4117947	4482172	1.66585e+07	4.95821e+06	3.35977	0.0234297
neg	1755	10.305	Decanedioic acid	201.113	C10H18O4	C08277	Medium-chain fatty acids	787198873	826515495	870234442	277370030	328240422	348453995	8.27983e+08	3.18021e+08	2.60354	9.03359e-05
pos	1597	7.653	Gramine	175.123	C11H14N2	C08304	3-alkylindoles	68358173	67687184	60711597	18132606	18183293	21423944	6.55857e+07	1.92466e+07	3.40765	6.52889e-05
neg	8244	10.76	Amygdalin	456.151	C20H27NO11	C08325	Cyanogenic glycosides	7858637	7490460	8421077	1401716	2093572	3015143	7.92339e+06	2.17014e+06	3.65109	0.00043957
neg	8114	9.988	Glucoalyssin	450	C13H25NO10S3	C08400	Alkylglucosinolates	536828	503252	378103	725881	748052	909843	472728	794592	0.594932	0.0129974
neg	7643	10.759	p-Hydroxybenzyl glucosinolate	424	C14H19NO10S2	C08426	Alkylglucosinolates	175434	0	131233	3282680	3699491	2772172	102222	3.25145e+06	0.031439	0.000323773
pos	5689	6.392	Aristolochic acid C	328.045	C16H9NO7	C08469	Aristolochic acids and derivatives	14954034	14413987	13568873	3022193	4004770	4710773	1.43123e+07	3.91258e+06	3.65802	8.09608e-05
neg	1942	11.725	Jasmonic acid	209.118	C12H18O3	C08491	Jasmonic acids	62268830	66848109	60058206	25340773	29725704	29562077	6.30584e+07	2.82095e+07	2.23536	0.000144432
pos	5235	1.494	Galanthamine	310.14	C17H21NO3	C08526	Galanthamine-type amaryllidaceae alkaloids	31971644	29641146	31483258	10116836	13035556	12916951	3.1032e+07	1.20231e+07	2.58103	8.94257e-05
pos	8011	1.89	Cyanidin 3-glucoside	449	C21H21O11	C08604	Anthocyanidin-3-O-glycosides	9819203	10385358	7720023	0	0	0	9.30819e+06	0	#DIV/0!	0.000328506
pos	8520	12.726	Pristimerin	487.282	C30H40O4	C08633	Triterpenoids	434433	193165	0	1166688	1109893	786514	209199	1.02103e+06	0.20489	0.00929462
pos	4266	7.658	Isoliquiritigenin	274.107	C15H12O4	C08650	2'-Hydroxychalcones	52902739	53675386	58755374	22456176	21708699	23846142	5.51112e+07	2.26703e+07	2.43098	7.48758e-05
pos	6240	1.482	Eurycomalactone	349.16	C19H24O6	C08759	Steroid lactones	7971582	6810496	7505358	2876810	3822991	3354058	7.42915e+06	3.35129e+06	2.2168	0.000715292
pos	3830	11.737	Ptaeroxylin	259.096	C15H14O4	C09014	Benzoxepines	13162692	9976985	29189787	36653403	40497928	44229127	1.74432e+07	4.04602e+07	0.431119	0.0220883
pos	8100	2.608	Genistin	455.09	C21H20O10	C09126	Isoflavonoid O-glycosides	622448	1227905	760470	0	0	0	870274	0	#DIV/0!	0.00896831
pos	6510	1.49	Triptolide	361.16	C20H24O6	C09204	Oxepanes	7436013	9781307	9869071	3248730	3898955	4104605	9.0288e+06	3.75076e+06	2.40719	0.00324053
neg	2858	1.527	Columbianetin	245.082	C14H14O4	C09210	Angular furanocoumarins	14804136	14663111	16251901	4875570	5838471	5623362	1.52397e+07	5.4458e+06	2.79843	7.48972e-05
pos	6339	10.745	Daphnoretin	353.066	C19H12O7	C09216	7-hydroxycoumarins	1529692	445562	2911741	5174679	6703673	6820982	1.629e+06	6.23311e+06	0.261346	0.00661391
pos	4540	11.485	Quebrachamine	283.217	C19H26N2	C09235	Quebrachamine alkaloids	17994852	15503278	16117593	4990041	5404132	4919819	1.65386e+07	5.10466e+06	3.23989	0.000116428
pos	4662	1.483	Rutaecarpine	288.11	C18H13N3O	C09238	Beta carbolines	17274457	17523337	18353782	9235613	9115853	9841333	1.77172e+07	9.3976e+06	1.88529	3.03682e-05
pos	1705	9.619	6,7-Dihydroxycoumarin;Esculetin	179.15	C9H6O4	C09263	6,7-dihydroxycoumarins	833119595	923954567	906965039	147002379	166707111	178515301	8.88013e+08	1.64075e+08	5.41224	1.60501e-05
neg	913	9.836	Umbelliferone	161.024	C9H6O3	C09315	7-hydroxycoumarins	75744544	85971976	84386892	29016396	33848025	35241406	8.20345e+07	3.27019e+07	2.50855	0.000182097
neg	3552	9.772	Afzelechin	273.138	C15H14O5	C09320	Flavan-3-ols	32861256	26938773	28280238	10320305	9408642	14945252	2.93601e+07	1.15581e+07	2.54022	0.0019957
pos	6802	1.489	Budlein A	375.138	C20H22O7	C09351	Terpene lactones	4186648	4306166	4236562	1419817	1229669	1783097	4.24313e+06	1.47753e+06	2.87177	7.60517e-05
neg	5118	1.491	Boldine	326.14	C19H21NO4	C09365	Aporphines	2055419	1870395	1941081	855205	815552	674023	1.95563e+06	781593	2.50211	0.000107925
pos	3534	12.368	Dehydrocostus lactone	248.164	C15H18O2	C09387	Guaianolides and derivatives	52748595	57255537	94385504	23108444	21391976	26018816	6.81299e+07	2.35064e+07	2.89835	0.0281739
pos	9221	14.981	Emetine dihydrochloride	553.26	C29H42Cl2N2O4	C09421	Emetine alkaloids	4069235	2521324	2148424	4747045	5105960	5749028	2.91299e+06	5.20068e+06	0.560118	0.025312
pos	6727	1.511	Onopordopicrin	371.146	C19H24O6	C09520	Germacranolides and derivatives	7433470	6951127	6351823	3220540	3273917	4127025	6.91214e+06	3.54049e+06	1.95231	0.00141737
neg	4601	11.132	Picrotin	309.098	C15H18O7	C09528	Furopyrans	31129647	35823011	35992420	8499491	9855732	11010915	3.4315e+07	9.78871e+06	3.50557	0.000150692
pos	5313	12.834	Tulipinolide	313.141	C17H22O4	C09564	Germacranolides and derivatives	26375664	27836342	27986210	8792933	9966324	12565799	2.73994e+07	1.04417e+07	2.62404	0.000159093
pos	2858	10.732	alpha-Bisabolol	223.22	C15H26O	C09621	Sesquiterpenoids	93216909	100695432	102295317	24505092	25550829	28605856	9.87359e+07	2.62206e+07	3.76559	1.87132e-05
pos	2091	1.207	Salsoline	193.972	C11H15NO2	C09640	Tetrahydroisoquinolines	74006147	80829104	77498277	18401989	17775733	20646829	7.74445e+07	1.89415e+07	4.08861	1.09277e-05
pos	5731	1.49	Sinomenine	330.17	C19H23NO4	C09643	Morphinans	14001672	15477105	16436646	5584124	6888636	6723697	1.53051e+07	6.39882e+06	2.39187	0.000404613
pos	2788	10.822	Guaiazulene	221.13	C15H18	C09675	Guaianes	384723478	294286312	296559675	122482048	101977821	155357653	3.2519e+08	1.26606e+08	2.56852	0.00409772
neg	4080	1.482	Epicatechin	292.093	C15H14O6	C09727	Catechins	2208463	1459155	1462875	179116	803685	692015	1.71016e+06	558272	3.06332	0.0215817
pos	8438	12.737	Epigallocatechin-3-monogallate	481.074	C22H18O11	C09731	Catechin gallates	0	419285	338311	877372	883736	830289	252532	863799	0.292351	0.00917337
pos	5036	6.003	Homoeriodictyol	303	C16H14O6	C09756	3'-O-methylated flavonoids	17126550	15188588	16535796	6093219	4609883	6001753	1.62836e+07	5.56828e+06	2.92436	0.000137812
pos	4428	1.482	Liquiritigenin	279.063	C15H12O4	C09762	Flavanones	65388502	68362590	69657240	15472882	17172335	18827777	6.78028e+07	1.71577e+07	3.95175	5.82172e-06
pos	2948	10.132	Genipin	227.091	C11H14O5	C09780	Iridoids and derivatives	46287068	59955146	52442860	27272061	29299620	27225387	5.2895e+07	2.79324e+07	1.89368	0.00339345
neg	5499	1.486	8-Prenylnaringenin	339.128	C20H20O5	C09832	8-prenylated flavanones	1322356	1226551	1452104	607414	701363	669241	1.33367e+06	659340	2.02274	0.00068342
neg	3872	12.741	Brazilin	285.077	C16H14O5	C09920	1-benzopyrans	2740957	2464167	2977532	1765139	1796063	1621634	2.72755e+06	1.72761e+06	1.5788	0.00317399
pos	3586	10.896	Goniothalenol	250.107	C13H12O4	C09930	Furopyrans	95680892	91039000	72431064	44788074	50086062	53478053	8.63837e+07	4.94507e+07	1.74686	0.00805566
neg	2197	7.899	Purpurogallin	219.126	C11H8O5	C09964	Tropolones	5997333	7462810	6956334	2928498	3475299	3562652	6.80549e+06	3.32215e+06	2.04852	0.00181609
neg	3438	1.501	Galangin	269.112	C15H10O5	C10044	Flavonols	4390037	4016630	3589320	1676195	1989508	1665765	3.99866e+06	1.77716e+06	2.25003	0.00094955
pos	8230	1.766	Quercetin-3-O-beta-galactoside	465	C21H20O12	C10073	Flavonoid-3-O-glycosides	1208908	1120417	907137	0	0	0	1.07882e+06	0	#DIV/0!	0.000272368
pos	5971	6.221	Isorhamnetin	339.05	C16H12O7	C10084	Flavonols	3669661	4953191	4493863	1901787	1815849	2928118	4.37224e+06	2.21525e+06	1.9737	0.0141272
pos	5469	6.286	Myricetin	319.045	C15H10O8	C10107	Flavonols	147828938	163802757	164780267	38351428	44255903	48756567	1.58804e+08	4.3788e+07	3.62666	5.18422e-05
pos	6377	1.482	Pinoquercetin	355.038	C16H12O7	C10120	Flavonols	44251256	46562160	46506347	6276710	7950588	7686115	4.57733e+07	7.30447e+06	6.26647	1.96862e-06
pos	926	6.96	Myosmine	147.092	C9H10N2	C10160	Pyridines and derivatives	658477273	792065271	791910529	148863437	150178928	180296585	7.47484e+08	1.5978e+08	4.67822	0.000210298
neg	4821	11.172	Piplartine	316.119	C17H19NO5	C10166	Cinnamic acids and derivatives	3308839	7856939	6872382	1115078	1382800	1070661	6.01272e+06	1.18951e+06	5.05477	0.0252913
neg	4332	11.684	Tricetin	301.035	C15H10O7	C10192	Flavones	28301565	17955863	22094376	11490776	13036023	12970293	2.27839e+07	1.2499e+07	1.82286	0.0279439
neg	3030	1.499	Daidzein	253.085	C15H10O4	C10208	Isoflavones	6028374	6692043	7050989	2906987	3141440	3163722	6.59047e+06	3.07072e+06	2.14623	0.000345662
pos	7563	7.036	Daidzin	417.12	C21H20O9	C10216	Isoflavonoid O-glycosides	1678192	2175415	1532470	154574	275228	711990	1.79536e+06	380598	4.71721	0.00538369
neg	2447	1.501	alpha,beta-Dihydroresveratrol	229.087	C14H14O3	C10255	Stilbenes	14010623	14976533	14524497	4526299	6118927	5140974	1.45039e+07	5.26207e+06	2.75631	6.89723e-05
neg	6778	1.46	Piceid	389.123	C20H22O8	C10275	Stilbene glycosides	189452	49918	0	252911	592458	403508	79790.2	416292	0.191669	0.0412653
pos	7915	3.885	Aloin	441.064	C21H22O9	C10305	Anthracenes	1165785	1473337	1666594	0	0	0	1.43524e+06	0	#DIV/0!	0.000597613
neg	3028	7.537	Chrysophanol	253.069	C15H10O4	C10315	Anthraquinones	22142767	45231654	24194920	8561460	11503581	3792428	3.05231e+07	7.95249e+06	3.83818	0.0429652
pos	4661	8.308	Emodin	288.087	C15H10O5	C10343	Hydroxyanthraquinones	15244809	11628216	13421956	2230568	2850510	3108943	1.34317e+07	2.73001e+06	4.92001	0.000574103
pos	8306	1.854	Emodin-8-beta-D-glucoside	471.078	C21H20O10	C10345	Hydroxyanthraquinones	872049	1728017	1142423	0	0	3168	1.2475e+06	1056.12	1181.21	0.00785031
pos	6311	12.061	Retrorsine	352.175	C18H25NO6	C10364	Macrolides and analogues	7223238	14246818	12353052	3284139	2186031	6202732	1.12744e+07	3.89097e+06	2.89757	0.0378166
neg	1439	2.895	Plumbagin	186.966	C11H8O3	C10387	Naphthoquinones	27936603	32501076	29998924	12643964	14772970	15968805	3.01455e+07	1.44619e+07	2.08448	0.000666669
pos	4426	1.486	Purpurin	279.02	C23H22O6	C10395	8-prenylated flavanones	38370852	39510093	41524073	21262842	22294059	26371560	3.98017e+07	2.33095e+07	1.70753	0.00080778
pos	4578	9.108	Rhein	285.039	C15H8O6	C10401	Anthracenecarboxylic acids	129027407	143171909	130567593	84998872	93398407	86602217	1.34256e+08	8.83332e+07	1.51988	0.000885748
neg	6875	10.573	Deguelin	393.181	C23H22O6	C10417	Rotenones	4094915	5368278	4083396	587624	805772	971968	4.51553e+06	788455	5.72706	0.0010708
neg	9402	12.343	Iridin	521.166	C24H26O13	C10465	Isoflavonoid O-glycosides	1713105	1653436	1540537	177778	368309	262883	1.63569e+06	269657	6.06583	5.29148e-05
neg	1571	10.521	3-Hydroxy-4-methoxycinnamic acid	193.051	C10H10O4	C10470	Hydroxycinnamic acids	541962374	600589532	609480597	132695723	147108006	157019489	5.84011e+08	1.45608e+08	4.01085	3.96704e-05
neg	919	10.649	Isosafrole	161.061	C10H10O2	C10490	Benzodioxoles	281093982	300180840	290634232	28021479	33006013	32461957	2.90636e+08	3.11631e+07	9.32628	1.42388e-06
pos	5357	7.678	Wedelolactone	315.05	C16H10O7	C10541	Coumestans	44676005	41538934	41373967	17245999	19161101	21514257	4.25296e+07	1.93071e+07	2.2028	0.00014313
pos	7427	1.505	Eudesmin	409.16	C22H26O6	C10561	Furanoid lignans	2683263	2888028	3330586	651868	544339	583280	2.96729e+06	593162	5.0025	0.000253902
pos	5948	8.08	Cephalotaxine	338.14	C18H21NO4	C10580	Cephalotaxus alkaloids	2314432	4677798	2629948	5922007	7210011	7110922	3.20739e+06	6.74765e+06	0.475335	0.0140078
neg	7182	11.708	Lariciresinol	405.155	C20H24O6	C10646	7,9'-epoxylignans	3263537	4997326	4250224	623150	1790430	1405724	4.17036e+06	1.2731e+06	3.27575	0.00888679
neg	5086	1.502	Licarin A	325.1	C20H22O4	C10650	2-arylbenzofuran flavonoids	3488628	3135905	3089380	957089	1374730	1147829	3.23797e+06	1.15988e+06	2.79164	0.00028496
neg	4671	12.803	Magnolol	311.129	C18H18O2	C10651	Biphenyls and derivatives	3633997	4138085	4390528	6380416	7357728	8207209	4.0542e+06	7.31512e+06	0.554223	0.00470042
neg	1597	1.499	Acetosyringone	195	C10H12O4	C10664	Alkyl-phenylketones	25643672	27917749	26680220	7845297	10099580	10723909	2.67472e+07	9.55626e+06	2.79892	9.57366e-05
pos	5396	1.486	Picein	316.139	C14H18O7	C10720	Phenolic glycosides	20465546	19820783	17619127	8667312	8164507	9452411	1.93018e+07	8.76141e+06	2.20305	0.000359685
neg	6409	11.57	Nortrachelogenin	373.129	C20H22O7	C10725	Dibenzylbutyrolactone lignans	19460167	21628491	20515369	6135137	5875631	6313297	2.05347e+07	6.10802e+06	3.36192	2.27637e-05
pos	3853	6.926	Skimmianine	260.092	C14H13NO4	C10740	Furanoquinolines	22820162	36941368	20587766	7469123	7149895	11798204	2.67831e+07	8.80574e+06	3.04155	0.0280482
pos	2949	1.482	N-methylcytisine	227.11	C12H16N2O	C10760	Cytisine and derivatives	214054184	222634327	223609867	130754352	144508155	150985156	2.20099e+08	1.42083e+08	1.5491	0.000309611
pos	2024	6.569	Cytisine	191.118	C11H14N2O	C10763	Cytisine and derivatives	157446054	156333507	121191184	45216670	35390294	40130117	1.4499e+08	4.02457e+07	3.60263	0.00102294
pos	6034	9.448	Bilobol	341.245	C21H34O2	C10770	Resorcinols	9635931	9752030	10507446	761442	986412	1883507	9.96514e+06	1.21045e+06	8.23256	3.70762e-05
pos	2429	5.867	Lupinine	208.11	C10H19NO	C10773	Lupinine-type alkaloids	487052011	546241787	531695418	144304215	154682089	172643040	5.21663e+08	1.5721e+08	3.31826	4.96111e-05
pos	5039	2.667	Ellagic acid	303.014	C14H6O8	C10788	Hydrolyzable tannins	71165037	78321292	79616775	22479843	25960887	29013261	7.63677e+07	2.5818e+07	2.95793	9.80209e-05
pos	6334	1.551	3,3'-Di-O-Methylellagic acid	353.02	C16H10O8	C10836	Hydrolyzable tannins	9325314	11578872	12334234	4588532	5641700	5845796	1.10795e+07	5.35868e+06	2.06758	0.00435927
pos	4726	9.27	Benzoylecgonine	290.139	C16H19NO4	C10847	Benzoic acid esters	82338189	86333923	89499295	11922903	14780296	14992866	8.60571e+07	1.38987e+07	6.19175	6.11051e-06
neg	1977	9.139	Propyl gallate	211.061	C10H12O5	C11155	Galloyl esters	36169960	38206707	36060234	11979031	12276229	13723264	3.68123e+07	1.26595e+07	2.90788	1.05601e-05
pos	2921	8.861	N-Benzyladenine	226.109	C12H11N5	C11263	6-alkylaminopurines	113956833	116704148	123766193	30660589	35849034	47502085	1.18142e+08	3.80039e+07	3.10869	0.00015619
neg	2290	11.803	Methyl jasmonate	223.133	C13H20O3	C11512	Jasmonic acids	2288301	3098250	2473406	3953440	3783872	5069093	2.61999e+06	4.2688e+06	0.613752	0.0250075
pos	4270	1.492	Phenylglucoside	274.129	C12H16O6	C11611	Phenolic glycosides	24828459	27091734	26257802	11174874	12870523	13578933	2.60593e+07	1.25414e+07	2.07786	0.000155213
pos	7138	1.497	Geniposidic acid	392.155	C16H22O10	C11673	Iridoid O-glycosides	2327403	1819237	1754156	259131	660166	866162	1.96693e+06	595153	3.30492	0.00570313
pos	3361	5.949	N-(3-Oxooctanoyl)-l-homoserine lactone	242.138	C12H19NO4	C11841	N-acyl-alpha amino acids and derivatives	40427799	46372823	27133096	9541512	11006643	13012456	3.79779e+07	1.11869e+07	3.39486	0.00974494
neg	5242	1.503	Gibberellin A4	331	C19H24O5	C11864	C19-gibberellin 6-carboxylic acids	1867072	2293868	2046538	1050149	1544681	1294429	2.06916e+06	1.29642e+06	1.59606	0.0149699
pos	5451	10.721	Dehydroabietic acid	318.243	C20H28O2	C12078	Diterpenoids	24441919	24975716	28213982	7011690	10391329	8020359	2.58772e+07	8.47446e+06	3.05355	0.000355439
pos	5152	3.328	(2S,3s)-2-(3,4,5-trihydroxyphenyl)-3,4-dihydro-2h-chromene-3,5,7-triol	307.008	C15H14O7	C12136	Epigallocatechins	46550038	51219979	53631812	10453950	14585449	16963706	5.04673e+07	1.4001e+07	3.60454	0.000205538
pos	2235	9.641	Ecgonine methylester	200.128	C10H17NO3	C12448	Tropane alkaloids	82557874	86898466	87774023	37009239	36337090	39592230	8.57435e+07	3.76462e+07	2.27761	1.4264e-05
neg	1396	1.392	1-Naphthaleneacetic acid	184.9	C12H10O2	C13014	Naphthalenes	7592980	8632738	8299968	165848	521757	239287	8.17523e+06	308964	26.4602	1.73266e-05
pos	2129	10.616	(5E)-6,10-Dimethyl-5,9-undecadien-2-one	195.18	C13H22O	C13297	Acyclic monoterpenoids	914380578	999153648	946374134	187303828	211668698	218240898	9.53303e+08	2.05738e+08	4.63358	9.32019e-06
pos	2820	1.507	Hydrocotarnine	222.112	C12H15NO3	C13534	Tetrahydroisoquinolines	82693889	83002239	73261636	31577619	35945571	36262808	7.96526e+07	3.45953e+07	2.30241	0.000218558
neg	2023	6.968	2,4-Dihydroxybenzophenone	213.056	C13H10O3	C14215	Benzophenones	18274480	20993534	16987488	5710750	7089398	8106727	1.87518e+07	6.96896e+06	2.69077	0.00100375
pos	1694	6.933	Anthracene	179.085	C14H10	C14315	Anthracenes	228549326	269804204	246252602	48781228	48605037	56554405	2.48202e+08	5.13136e+07	4.83697	8.71619e-05
pos	4570	1.206	Tris(2-chloroethyl)phosphate	284.961	C6H12Cl3O4P	C14445	Trialkyl phosphates	28594631	29626164	31831962	1727215	1692995	1764300	3.00176e+07	1.72817e+06	17.3696	7.73454e-06
neg	2596	13.082	Heptylparaben	235.134	C14H20O3	C14718	p-Hydroxybenzoic acid alkyl esters	7733170	9460304	8798541	2652057	2933646	2933371	8.664e+06	2.83969e+06	3.05104	0.000339973
neg	4791	1.496	5,6-Dihydroxy-3',4'-dimethoxyflavanone	315.085	C17H16O6	C14969	4'-O-methylated flavonoids	3972923	4230227	3462455	1007325	1346950	1282498	3.88853e+06	1.21226e+06	3.20768	0.000421429
pos	6843	1.494	Xanthohumol	377.156	C21H22O5	C16417	3-prenylated chalcones	4303284	4030093	3588049	1583487	1392232	1844664	3.97381e+06	1.60679e+06	2.47313	0.000654375
pos	5900	1.507	N6-Isopentenyladenosine	336.166	C15H21N5O4	C16427	Purine nucleosides	14572407	14854669	15281316	4885466	5511977	6155944	1.49028e+07	5.5178e+06	2.70086	2.39028e-05
pos	4599	5.624	N-Desmethylcodeine	286	C17H19NO3	C16601	Morphinans	9333067	8728728	9421651	4203908	6371858	4760260	9.16115e+06	5.11201e+06	1.79208	0.00411285
neg	1489	12.1	Ligustilide	189.092	C12H14O2	C16987	Isobenzofurans	105843448	117022805	114494030	26207445	28815786	32425616	1.12453e+08	2.91496e+07	3.8578	2.65681e-05
pos	3437	12.854	Linderalactone	245.117	C15H16O3	C17425	Butenolides	74888192	80701794	72077763	46441892	40013215	46107256	7.58892e+07	4.41875e+07	1.71744	0.000647501
pos	6384	1.49	Notopterol	355.15	C21H22O5	C17499	Terpene lactones	11858082	13376991	13017652	4188992	5570326	5428547	1.27509e+07	5.06262e+06	2.51864	0.000266048
pos	6623	9.088	Dehydrocorydaline	366.169	C22H24NO4	C17790	Protoberberine alkaloids and derivatives	650104	622935	2455074	8140473	8996581	9266875	1.2427e+06	8.80131e+06	0.141195	0.000405336
neg	2907	13.086	Atractylenolide III	247.134	C15H20O3	C17887	Eudesmanolides, secoeudesmanolides, and derivatives	7706573	8575752	7921729	3066496	3543739	5952280	8.06802e+06	4.1875e+06	1.92669	0.0140289
neg	4224	1.492	Enterolactone	297.113	C18H18O4	C18165	Dibenzylbutyrolactone lignans	3549634	4018298	4363956	1239104	1535246	1537901	3.9773e+06	1.43742e+06	2.76697	0.000579038
neg	4596	6.997	Sulfadimethoxine	309.066	C12H14N4O4S	C18386	Aminobenzenesulfonamides	4623957	2456570	3885152	1048220	244171	628944	3.65523e+06	640445	5.70732	0.0112303
neg	6276	12.373	Methoxyfenozide	367.203	C22H28N2O3	C18525	Benzoic acids and derivatives	13155489	18891083	15474308	8588898	11859215	10831806	1.58403e+07	1.04266e+07	1.51921	0.0482338
neg	2982	11.222	Trinexapac-ethyl	251.093	C13H16O5	C18541	Vinylogous acids	39326540	44758251	43740808	15967903	17271550	19589826	4.26085e+07	1.76098e+07	2.4196	0.000224363
pos	2641	6.859	Ethyl 3-(N-butylacetamido)propionate	216.159	C11H21NO3	C18830	Tertiary carboxylic acid amides	45432494	56717862	40552895	17609108	20322025	20357938	4.75678e+07	1.94297e+07	2.4482	0.00446569
pos	3917	6.984	Imazapyr	262.119	C13H15N3O3	C18864	Alpha amino acids and derivatives	43230344	48202641	38258228	11241048	12008745	18664251	4.32304e+07	1.39713e+07	3.09422	0.0014039
pos	450	5.672	4-Methoxyaniline	124.076	C7H9NO	C19326	Aminophenyl ethers	1152596799	1356726515	1315416579	346291822	357621133	402713930	1.27491e+09	3.68876e+08	3.45621	0.000150389
neg	3957	1.489	Ophthalmic acid	288.12	C11H19N3O6	C21016	Oligopeptides	3283765	3336634	3162833	1084020	1248744	1132202	3.26108e+06	1.15499e+06	2.82347	7.67872e-06
neg	1700	1.494	Camalexin	199.031	C26H44O9	C21721	Medium-chain fatty acids	4650441	4537238	5808444	2421863	3455184	1657668	4.99871e+06	2.51157e+06	1.99027	0.0196798
neg	1003	9.895	Raspberry ketone	165.092	C10H14O2	C22572	1-hydroxy-2-unsubstituted benzenoids	60815155	55582573	59365412	31840639	37140728	42783214	5.85877e+07	3.72549e+07	1.57262	0.00375566
neg	5895	1.486	Isoxanthohumol	353.144	C21H22O5	C22606	8-prenylated flavanones	1025765	698918	837808	120334	288858	319168	854164	242787	3.51816	0.00567322
neg	7777	1.405	Kaempferol 7-O-rhamnoside	431	C21H20O10	NA	Flavonoid-7-O-glycosides	2154	5435	0	537953	490774	418984	2529.69	482571	0.00524211	0.000156896
pos	4683	9.784	Bauerine C	288.994	C12H8Cl2N2O	NA	Beta carbolines	0	256298	0	1954956	2114356	1575578	85432.8	1.88163e+06	0.0454036	0.000581371
neg	5570	1.435	Caffeoyl-N-tyrosine	341.9	C18H17NO6	NA	Tyrosine and derivatives	196330	206776	140274	798040	1093889	904859	181127	932263	0.194287	0.00107616
pos	6949	10.745	15-Deoxy-goyazensolide	383.1	C19H20O6	NA	Terpene lactones	975557	475064	224238	2543804	2862457	2152122	558286	2.51946e+06	0.22159	0.00288607
neg	4965	12.756	Neobavaisoflavone	321.202	C20H18O4	NA	Isoflavones	900264	1959276	1412518	4776432	5328365	5396330	1.42402e+06	5.16704e+06	0.275597	0.000500893
pos	8991	13.511	Protohypericin	529.09	C30H18O8	NA	Perylenequinones	464061	245405	233522	946231	1358339	773268	314329	1.02595e+06	0.30638	0.0196955
neg	3816	13.818	3,9-Dimethoxypterocarpan	283.098	C17H16O4	NA	Pterocarpans	2858841	3188192	2969885	7568597	8886913	9140339	3.00564e+06	8.53195e+06	0.35228	0.000371359
neg	11833	14.786	Pc(16:0/13-hode)	832.571	C42H80NO9P	NA	Phosphatidylcholines	630740	437145	631632	1676525	854193	1818858	566506	1.44986e+06	0.390732	0.0453593
neg	3435	12.845	7,3',4'-Trihydroxyflavone	269.085	C15H10O5	NA	Flavones	2905141	3279168	3499100	7381940	8059908	9170104	3.2278e+06	8.20398e+06	0.393443	0.000822744
pos	8767	13.795	Rhizocarpic acid	508.116	C28H23NO6	NA	Phenylalanine and derivatives	447772	438958	575503	1533719	1047904	1000711	487411	1.19411e+06	0.408179	0.0159168
neg	5368	9.678	Glabrone	335	C20H16O5	NA	Pyranoisoflavonoids	3239004	3229146	2609121	5887047	6841758	7296182	3.02576e+06	6.675e+06	0.453297	0.00141917
neg	7916	10.799	Zenarestat	438.95	C17H11BrClFN2O4	NA	Quinazolines	736651	932742	1166264	1785963	2289179	2176857	945219	2.084e+06	0.45356	0.00442115
pos	8957	10.775	Rehmannioside A	525.18	C21H32O15	NA	O-glycosyl compounds	2801502	2625233	2549144	4696255	7140641	5653854	2.65863e+06	5.83025e+06	0.456006	0.0113727
neg	3077	11.92	Demethyl medicarpin	255.067	C15H12O4	NA	Pterocarpans	3656275	3898705	4604597	6507816	7984401	8480224	4.05319e+06	7.65748e+06	0.529312	0.00538145
pos	7332	12.958	Hexamethylquercetagetin	403.139	C21H22O8	NA	7-O-methylated flavonoids	1237722	872338	1350907	2008448	1801312	1968367	1.15366e+06	1.92604e+06	0.598977	0.00806028
pos	2011	1.148	4-Acetoxyphenol	191.011	C8H8O3	NA	Phenol esters	18159523	22487519	19904743	29436850	30748872	31999023	2.01839e+07	3.07282e+07	0.656853	0.00194265
neg	2941	1.531	Methylxanthoxylin	248.968	C11H14O4	NA	Alkyl-phenylketones	54860444	61899171	62345054	36326790	38291137	42860182	5.97016e+07	3.91594e+07	1.52458	0.00269609
pos	7575	6.408	Regaloside C	417.958	C18H24O11	NA	Glycosylmonoacylglycerols	2711097	1986749	1975012	1515106	1396042	1428261	2.22429e+06	1.44647e+06	1.53773	0.0341284
pos	3876	8.327	3,4,5-Trimethoxycinnamic aldehyde	261.041	C12H14O4	NA	Cinnamaldehydes	49681664	49279454	47482156	28130230	32925760	31537548	4.88144e+07	3.08645e+07	1.58157	0.000339774
pos	2633	7.254	2-Amino-3-prop-2-enylsulfinylpropanoic acid	216.009	C6H11NO3S	NA	L-alpha-amino acids	21264627	21558100	21524671	12842436	13503903	14279960	2.14491e+07	1.35421e+07	1.58389	4.94252e-05
pos	5883	12.665	7-Hydroxy-1,4a-dimethyl-9-oxo-7-propan-2-yl-2,3,4,4b,5,6,10,10a-octahydrophenanthrene-1-carboxylic acid	335.22	C20H30O4	NA	Diterpenoids	117682844	141169707	137607329	83971576	93669175	72165722	1.32153e+08	8.32688e+07	1.58707	0.00700784
neg	4856	1.47	Irigenol	317.133	C15H10O8	NA	Isoflavones	491965	624445	513116	337976	402190	280455	543175	340207	1.5966	0.0198935
pos	5563	1.582	Demethylwedelolactone	323.01	C15H8O7	NA	Coumestans	19968990	22290549	22387764	12454426	13422355	14372885	2.15491e+07	1.34166e+07	1.60616	0.00108659
pos	5869	1.606	Divaricatol	335	C17H18O7	NA	Pyranochromenes	23707873	26152831	25191142	12979934	17071214	16357973	2.50173e+07	1.54697e+07	1.61718	0.00274326
pos	5108	10.752	4-(2,3-Dihydroxy-3-methylbutoxy)furo(3,2-g)chromen-7-one	305.102	C16H16O6	NA	Psoralens	24262791	31662165	27098422	15283598	17444123	17722640	2.76745e+07	1.68168e+07	1.64564	0.00901488
neg	49	7.287	Alpha-hydroxyisobutyric acid	103.039	C4H8O3	NA	Alpha hydroxy acids and derivatives	21062141	22222121	21913036	13818516	11580033	13402016	2.17324e+07	1.29335e+07	1.68032	0.00033442
neg	4281	12.464	5-(3,4-Dihydroxyphenyl)-6,7-dimethyl-5,6,7,8-tetrahydronaphthalene-2,3-diol	299.129	C18H20O4	NA	Aryltetralin lignans	9702435	11145181	8575961	5448299	5574218	6270687	9.80786e+06	5.7644e+06	1.70145	0.00677984
pos	5109	1.482	4-(2,7-Dihydroxy-6-methylheptan-2-yl)-3-hydroxybenzoic acid	305.135	C15H22O5	NA	Sesquiterpenoids	21611026	21732205	22545539	13009253	12208568	13455996	2.19629e+07	1.28913e+07	1.7037	4.18369e-05
pos	6217	12.855	(Z)-5,8,11-trihydroxyoctadec-9-enoic acid	348.273	C18H34O5	NA	Long-chain fatty acids	10778022	11255487	9430015	5376345	6479257	6315916	1.04878e+07	6.05717e+06	1.73147	0.00236118
pos	5046	1.488	5,7-Dihydroxy-2-(3-hydroxy-4-methoxyphenyl)-2,3-dihydrochromen-4-one	303.116	C16H14O6	NA	4'-O-methylated flavonoids	18049355	18507881	18823583	10452324	9929632	11235579	1.84603e+07	1.05392e+07	1.75159	5.65014e-05
neg	6309	10.099	Paulownin	369.03	C20H18O7	NA	Furanoid lignans	7330129	8891106	8833622	3864638	4753609	5648599	8.35162e+06	4.75562e+06	1.75616	0.00772477
neg	8671	12.335	Steviolmonoside	479	C26H40O8	NA	Steviol glycosides	2369762	2017340	1831067	888351	1453184	1146531	2.07272e+06	1.16269e+06	1.7827	0.0160477
pos	5050	12.365	5,7-Dihydroxy-2-(2,3,4-trihydroxyphenyl)chromen-4-one	303.158	C15H10O7	NA	Flavones	63331258	69586859	57891863	31492820	30401183	44865161	6.36033e+07	3.55864e+07	1.78729	0.00819476
neg	3338	1.5	Conocarpan	265.121	C18H18O2	NA	2-arylbenzofuran flavonoids	677610	537054	589574	416914	302185	277069	601412	332056	1.81118	0.0105701
pos	3157	1.522	Mecarbinate	234.112	C13H15NO3	NA	Indolecarboxylic acids and derivatives	21371987	21043348	23104845	10988355	12369184	12586840	2.18401e+07	1.19815e+07	1.82282	0.000264142
neg	1039	9.354	5-Methoxysalicylic acid	167.12	C8H8O4	NA	M-methoxybenzoic acids and derivatives	223264	298994	306541	123572	137006	187588	276266	149389	1.84931	0.018326
pos	4940	12.371	3-Hydroxy-2-octylpentanedioic acid	299.126	C13H24O5	NA	Medium-chain hydroxy acids and derivatives	79840410	70738221	74823670	39880785	36762010	44889118	7.51341e+07	4.05106e+07	1.85468	0.000612358
pos	3814	13.574	7-(2-Hydroxypropan-2-yl)-1,4a-dimethyl-2,3,4,5,6,7,8,8a-octahydronaphthalen-1-ol	258.243	C15H28O2	NA	Eudesmane, isoeudesmane or cycloeudesmane sesquiterpenoids	20786613	19910142	20707023	10515962	10694482	11719667	2.04679e+07	1.09767e+07	1.86467	3.48818e-05
neg	1603	1.499	3-Aminotyrosine	195.077	C9H12N2O3	NA	Tyrosine and derivatives	8210756	7532914	7002228	3662684	4357498	4128139	7.58197e+06	4.04944e+06	1.87235	0.000952447
pos	4848	9.749	Obtusinin	295.118	C15H18O6	NA	Coumarins and derivatives	42300180	54546850	49591544	23243296	30015004	23976825	4.88129e+07	2.5745e+07	1.89601	0.00514472
neg	2793	10.964	Arabinofuranosyluracil	243.072	C9H12N2O6	NA	Pyrimidine nucleosides	16603587	18807637	17452583	8395500	9420771	10007660	1.76213e+07	9.27464e+06	1.89994	0.000467951
neg	4568	10.183	Gly-Tyr-Ala	308.125	C14H19N3O5	NA	Oligopeptides	7141190	4822295	5968699	2746532	4487207	2172516	5.97739e+06	3.13542e+06	1.90641	0.0422555
pos	4275	10.106	(6E)-2,6,10-trimethyldodeca-6,11-diene-2,3,10-triol	274.238	C15H28O3	NA	Sesquiterpenoids	6807801	7513851	8391695	3788657	3801786	4320218	7.57112e+06	3.97022e+06	1.90698	0.00183199
neg	5210	12.851	(Z)-5,8,11-trihydroxyoctadec-9-enoic acid	329.233	C18H34O5	NA	Long-chain fatty acids	78641813	87321841	80251143	40521639	44044676	44288473	8.20716e+07	4.29516e+07	1.91079	0.00018209
pos	8342	12.032	Hederagenin	473.363	C30H48O4	NA	Triterpenoids	938397	1043692	919246	397891	521133	592217	967112	503747	1.91983	0.00251818
neg	4227	11.503	Pseudo-anisatin	297.134	C15H22O6	NA	Lactones	24602982	27523009	27665714	11718574	14085876	15209097	2.65972e+07	1.36712e+07	1.9455	0.000837173
pos	5332	8.298	Perfamine	314.139	C18H19NO4	NA	Furopyridines	28616135	20315228	18150149	12078587	11313675	10710655	2.23605e+07	1.13676e+07	1.96703	0.0267756
pos	4687	7.197	N-(3-indolylacetyl)-L-isoleucine	289	C16H20N2O3	NA	Isoleucine and derivatives	38577411	42432709	40211923	19813442	20506452	21209881	4.04073e+07	2.05099e+07	1.97014	7.43986e-05
pos	7026	7.657	Stictic acid	387.072	C19H14O9	NA	Diarylethers	18838443	19117965	19100432	8634079	10073924	9228669	1.90189e+07	9.31222e+06	2.04236	2.22662e-05
neg	7469	11.237	Kaempferol-3-O-arabinofuranoside	417	C20H18O10	NA	Flavonoid-3-O-glycosides	401563	654876	455024	172072	292171	273135	503821	245793	2.04978	0.0394141
pos	4917	1.486	Stepharine	298.14	C18H19NO3	NA	Proaporphines	50016831	51133231	51196153	23077438	25980461	25030058	5.07821e+07	2.4696e+07	2.05629	9.87912e-06
pos	3561	11.562	Reynosin	249.149	C15H20O3	NA	Eudesmanolides, secoeudesmanolides, and derivatives	352718120	435313651	395883807	179872658	189029857	202418140	3.94639e+08	1.9044e+08	2.07224	0.00117424
pos	6687	10.906	5-O-Caffeoylquinic acid methyl ester	369.1	C17H20O9	NA	Quinic acids and derivatives	10629153	14488449	11401387	5784488	4914158	6790451	1.2173e+07	5.8297e+06	2.0881	0.00811211
neg	6462	12.16	4-[4-[Hydroxy-(4-hydroxy-3-methoxyphenyl)methyl]-3-(hydroxymethyl)oxolan-2-yl]-2-methoxyphenol	375.145	C20H24O7	NA	7,9'-epoxylignans	7911032	12419968	8353277	4695378	4451534	4575259	9.56143e+06	4.57406e+06	2.09036	0.0255502
neg	1604	11.053	Ethylbeta-carboline	195.093	C13H12N2	NA	Harmala alkaloids	195783765	215205394	216120399	83916290	102772773	111646488	2.09037e+08	9.94452e+07	2.10203	0.000480932
neg	6094	11.072	Methyl asterrate	361.093	C18H18O8	NA	Diphenylethers	12686241	14146557	13545621	5596914	5814948	7713346	1.34595e+07	6.37507e+06	2.11127	0.000874593
pos	3637	1.487	N-methyl-2,4-dihydroxy-3-phenylquinoline	252.1	C16H13NO2	NA	Phenylquinolines	27215694	27197413	29446881	12240083	13373100	13815550	2.79533e+07	1.31429e+07	2.12688	7.36901e-05
neg	3600	11.308	(2S)-4-hydroxy-2-(2-hydroxypropan-2-yl)-7-methyl-2,3-dihydrofuro[3,2-g]chromen-5-one	275.092	C15H16O5	NA	Furanochromones	37435704	37437698	32154135	14357853	17162919	18465383	3.56758e+07	1.66621e+07	2.14114	0.000882759
pos	4038	1.904	Makaluvamine O	266.98	C10H8BrN2O2	NA	Pyrrolo[4,3,2-de]quinolines	6796921	9093899	9829614	4598203	2216814	5170303	8.57348e+06	3.99511e+06	2.14599	0.0235417
pos	3961	11.432	Glycocitridine	264.087	C13H13NO5	NA	Hydroquinolones	12341071	12411268	14170235	3679320	7946851	6506546	1.29742e+07	6.04424e+06	2.14654	0.00754675
pos	4452	1.494	Roemerine	280.13	C18H17NO2	NA	Aporphines	39677410	39861153	38699539	16390741	18953822	19367055	3.94127e+07	1.82372e+07	2.16112	2.92018e-05
neg	4751	13.526	Octadecanedioic acid	313.239	C18H34O4	NA	Long-chain fatty acids	17345675	18201490	16234344	7773778	8683779	7415259	1.72605e+07	7.95761e+06	2.16906	0.000168475
pos	7095	1.523	(2R,3s,4s,5r,6s)-2-(hydroxymethyl)-6-[4-[(e)-3-hydroxyprop-1-enyl]-2,6-dimethoxyphenoxy]oxane-3,4,5-triol	390.176	C17H24O9	NA	Phenolic glycosides	2738923	2152222	2911392	823145	1608447	1141415	2.60085e+06	1.191e+06	2.18375	0.0121095
neg	732	8.526	2-Hydroxyacetanilide	150.056	C8H9NO2	NA	Acetanilides	28378227	28554583	29411190	12156570	13631867	13487955	2.87813e+07	1.30921e+07	2.19837	1.01983e-05
neg	3288	10.186	Hulupinic acid	263.129	C15H20O4	NA	Vinylogous acids	20857531	22230754	15923438	7947953	8928556	9910538	1.96706e+07	8.92902e+06	2.20299	0.00577404
pos	5472	1.482	Erianin	319.15	C18H22O5	NA	Stilbenes	18701180	17920547	21403424	8189311	9284814	8634826	1.93417e+07	8.70298e+06	2.22242	0.000644197
neg	1598	5.875	Haematommic acid	195.029	C9H8O5	NA	Hydroxybenzoic acid derivatives	19195136	24887723	23020001	9618346	9914594	10365017	2.23676e+07	9.96599e+06	2.2444	0.00183331
pos	4039	7.149	Cearoin	266.99	C14H12O4	NA	Benzophenones	41559047	46505720	40709668	17366524	19780195	20217071	4.29248e+07	1.91213e+07	2.24487	0.000292683
pos	5398	12.97	Aurapten	316.191	C19H22O3	NA	Terpene lactones	19268134	19323238	20744788	9008121	11050683	6322987	1.97787e+07	8.79393e+06	2.24913	0.0016354
pos	4858	12.892	Isopalmitic acid	295.226	C16H32O2	NA	Long-chain fatty acids	79335526	63397268	82452788	31537461	33800567	34390292	7.50619e+07	3.32428e+07	2.25799	0.00217959
neg	5020	8.769	Skimmin	323.077	C15H16O8	NA	Coumarin glycosides	11289116	6487837	9279896	3537006	3113843	5285902	9.01895e+06	3.97892e+06	2.26668	0.0308777
pos	3722	1.515	Helenine	255.136	C15H20O2	NA	Eudesmanolides, secoeudesmanolides, and derivatives	88106523	83242645	76437825	32562662	39111435	36046010	8.25957e+07	3.59067e+07	2.30029	0.000272586
pos	5358	6.282	Parietinic acid	315.051	C16H10O7	NA	Anthracenecarboxylic acids	45266627	41847763	42602011	16222862	19731707	20430874	4.32388e+07	1.87951e+07	2.30053	0.000125096
pos	6469	1.49	Lychnopholide	359.144	C20H22O6	NA	Terpene lactones	9684225	10319335	10281988	3746332	4016971	5344332	1.00952e+07	4.36921e+06	2.31053	0.000431624
neg	978	7.412	Phthalamic acid	164.035	C8H7NO3	NA	Benzoic acids	20196564	23174175	21631221	9957064	9337299	8728002	2.16673e+07	9.34079e+06	2.31965	0.000187315
pos	7306	1.504	(5-Benzoyloxy-1,2,6-trihydroxycyclohex-3-en-1-yl)methyl benzoate	402.155	C21H20O7	NA	Benzoic acid esters	2095870	1235525	1330088	721560	652552	633578	1.55383e+06	669230	2.32182	0.0319154
neg	7434	11.53	[3-Hydroxy-1-(4-methoxy-7-oxofuro[3,2-g]chromen-9-yl)oxy-3-methylbutan-2-yl] (e)-2-methylbut-2-enoate	415.14	C22H24O8	NA	5-methoxypsoralens	5147753	5665189	7220804	2142674	2636352	2940050	6.01125e+06	2.57303e+06	2.33626	0.00664621
pos	3612	1.486	Dehydroeffusol	251.1	C17H14O2	NA	Phenanthrols	34329206	32816374	33358476	12920172	14714563	15358272	3.35014e+07	1.4331e+07	2.33768	2.32348e-05
pos	4968	7.601	Dehydrovariabilin	300.123	C17H14O4	NA	Pterocarpans	30106725	30365242	30955780	11925454	12726230	14435862	3.04759e+07	1.30292e+07	2.33905	2.38757e-05
pos	5952	6.34	Piperettine	338.172	C19H25NO3	NA	Benzodioxoles	7041435	7565489	7460459	3149547	3956567	2270478	7.35579e+06	3.12553e+06	2.35345	0.00117538
neg	1847	10.6	4-Hydroxy-3-(3-methylbut-2-enyl)benzoic acid	205.087	C12H14O3	NA	Hydroxybenzoic acid derivatives	62838878	69515921	53071587	32028542	26570756	20076014	6.18088e+07	2.62251e+07	2.35686	0.00379452
pos	6765	12.644	4-[2-[(1R,4as,5r,8as)-6-hydroxy-5-(hydroxymethyl)-5,8a-dimethyl-2-methylidene-3,4,4a,6,7,8-hexahydro-1h-naphthalen-1-yl]ethyl]-2h-furan-5-one	373.199	C20H30O4	NA	Diterpene lactones	29719898	50594739	33183596	14868337	16631712	16625636	3.78327e+07	1.60419e+07	2.35837	0.0283061
pos	1567	11.18	Leucine propyl ester	174.148	C9H19NO2	NA	Leucine and derivatives	16443917	14620181	16210939	4896968	7202820	7926943	1.57583e+07	6.67558e+06	2.3606	0.00108803
neg	1601	10.069	3',5'-Dimethoxy-4'-hydroxyacetophenone	195.066	C10H12O4	NA	Alkyl-phenylketones	71310831	77013624	72144765	30369095	27115809	35390407	7.34897e+07	3.09584e+07	2.37382	0.000142314
pos	5687	5.661	(2S)-3-(4-hydroxyphenyl)-2-[[(z)-3-(4-hydroxyphenyl)prop-2-enoyl]amino]propanoic acid	328.005	C18H17NO5	NA	Tyrosine and derivatives	4866119	8145600	8132537	2962025	2764496	3108234	7.04809e+06	2.94492e+06	2.3933	0.0200272
pos	1528	11.646	1-(4-Methoxyphenyl)ethanone	173.06	C9H10O2	NA	Alkyl-phenylketones	78842881	79971200	81180578	26335978	30345267	43517802	7.99982e+07	3.33997e+07	2.39518	0.000879338
pos	5931	1.491	Carpachromene	337.151	C20H16O5	NA	Pyranoflavonoids	14804869	14736243	15527111	6036767	7044326	5701953	1.50227e+07	6.26102e+06	2.39941	5.13204e-05
pos	5928	13.053	4'-Hydroxy-2',4,6'-trimethoxychalcone	337.11	C18H18O5	NA	Cinnamylphenols	8200922	8216498	8118181	2953857	4398427	2844721	8.17853e+06	3.399e+06	2.40616	0.000677513
pos	4295	9.545	Simonyellin	275.056	C14H10O6	NA	Isocoumarins and derivatives	41062164	44999736	38822744	16327145	17739933	17428717	4.16282e+07	1.71653e+07	2.42514	0.000191254
neg	4099	9.709	7-Methoxy-6-(1,2,3-trihydroxy-3-methylbutyl)chromen-2-one	293.103	C15H18O6	NA	Coumarins and derivatives	41539949	43313501	46729688	11120845	20297217	22553144	4.3861e+07	1.79904e+07	2.43802	0.00246433
pos	5814	1.494	Duartin	333.132	C18H20O6	NA	3'-hydroxy,4'-methoxyisoflavonoids	7964251	9082337	9120015	2857919	3481911	4351678	8.7222e+06	3.56384e+06	2.44742	0.000857995
pos	5979	1.49	Pericyclivine-N-oxide	339.169	C20H22N2O3	NA	Macroline alkaloids	16269710	17550069	16210399	5977944	7325355	7043281	1.66767e+07	6.78219e+06	2.4589	7.88781e-05
pos	3436	1.482	Batatasin III	245.116	C15H16O3	NA	Stilbenes	131188063	131639798	131104011	51553790	52513240	55106004	1.31311e+08	5.30577e+07	2.47487	2.12563e-07
pos	5998	1.482	Canadine	340.15	C20H21NO4	NA	Protoberberine alkaloids and derivatives	18701236	18398919	18529265	6927973	7719187	7809626	1.85431e+07	7.4856e+06	2.47718	2.96007e-06
pos	3067	10.571	7-Hydroxy-8-(3-methylbut-2-enyl)chromen-2-one	231.101	C14H14O3	NA	7-hydroxycoumarins	174667980	171490679	121034681	56849655	64902399	66294131	1.55731e+08	6.26821e+07	2.48446	0.00616659
pos	6666	1.485	8-Oxo-pseudopalmatine	368.15	C21H21NO5	NA	Isoquinolones and derivatives	9025076	8766547	9108847	3034180	4225332	3562806	8.96682e+06	3.60744e+06	2.48565	0.000118108
pos	4728	1.489	Brevicarine	290.16	C17H21N3	NA	Harmala alkaloids	16581504	14323736	14677619	5957753	6134871	6227345	1.51943e+07	6.10666e+06	2.48815	0.000209498
pos	5568	1.483	Angoletin	323.125	C18H20O4	NA	2'-Hydroxy-dihydrochalcones	14407626	15213168	16239051	5620630	5958623	6763864	1.52866e+07	6.11437e+06	2.50011	0.000128761
pos	5447	1.507	Rhodioloside	318.155	C14H20O7	NA	O-glycosyl compounds	14439003	14499977	16616608	5259675	6762690	6142678	1.51852e+07	6.05501e+06	2.50787	0.000403439
pos	5364	1.494	(3,4,5-Trihydroxy-6-methyloxan-2-yl) 2-(methylamino)benzoate	315.155	C14H19NO6	NA	Hexoses	28435978	29273835	28913649	10622298	11513829	12059770	2.88745e+07	1.13986e+07	2.53315	3.51622e-06
pos	5309	1.491	8-(2-Hydroxy-1-methoxy-3-methylbut-3-enyl)-7-methoxychromen-2-one	313.105	C16H18O5	NA	Coumarins and derivatives	9439212	9799324	9836288	3051518	3695179	4685146	9.69161e+06	3.81061e+06	2.54332	0.000280006
neg	2733	6.566	Lusianthridin	241.072	C15H14O3	NA	Hydrophenanthrenes	12558622	11918227	13579291	2924957	3267680	8733789	1.26854e+07	4.97548e+06	2.54958	0.0165637
neg	3924	10.793	(2S,3S)-2-(3,4-dihydroxyphenyl)-3,7-dihydroxy-2,3-dihydrochromen-4-one	287.109	C15H12O6	NA	Flavanonols	16736014	19842440	16419883	6981751	6749007	6838199	1.76661e+07	6.85632e+06	2.57662	0.000588838
neg	2086	1.507	Euparin	215.071	C13H12O3	NA	Benzofurans	13915507	13841768	15175116	4921122	5969350	5686992	1.43108e+07	5.52582e+06	2.5898	7.99994e-05
pos	1981	11.561	3-Indolepropionic acid	190.086	C11H11NO2	NA	Indolyl carboxylic acids and derivatives	144042391	163998544	157771319	55077904	61395262	63113319	1.55271e+08	5.98622e+07	2.5938	0.00011656
neg	1983	10.4	Dihydrojasmonic acid	211.134	C12H20O3	NA	Jasmonic acids	6387778	8238125	8147684	3258424	2471014	2986783	7.5912e+06	2.90541e+06	2.61278	0.00190706
neg	3176	1.482	6-Methoxy-7-(3-methylbut-2-enoxy)chromen-2-one	259.098	C15H16O4	NA	Coumarins and derivatives	6771169	7531300	7868375	2487051	3046662	2877671	7.39028e+06	2.80379e+06	2.63581	0.000229233
neg	2395	10.103	9-Methoxycarbonyldec-9-enoic acid	227.129	C12H20O4	NA	Medium-chain fatty acids	20742871	18084901	25405019	7900269	7734471	8724991	2.14109e+07	8.11991e+06	2.63684	0.00354623
pos	3508	11.051	Nefiracetam	247.144	C14H18N2O2	NA	Alpha amino acids and derivatives	113583955	148666540	124953101	40754111	59222222	45266780	1.29068e+08	4.84144e+07	2.6659	0.00234737
neg	2650	14.008	3,4,5-Trimethoxycinnamic acid	237.077	C12H14O5	NA	Coumaric acids and derivatives	9760400	10713824	9774858	3783892	3602912	3853096	1.0083e+07	3.74663e+06	2.69122	4.0373e-05
neg	1233	11.064	4-Methoxycinnamic acid	177.056	C10H10O3	NA	Cinnamic acids	94069699	103490138	100318972	35619279	34786527	38823099	9.92929e+07	3.64096e+07	2.72711	3.17911e-05
pos	5832	1.571	Prulaurasin	334.031	C14H17NO6	NA	Cyanogenic glycosides	10395978	18759334	18587289	3126771	6232035	8037914	1.59142e+07	5.79891e+06	2.74434	0.031301
pos	6875	1.492	Glyasperin C	379.15	C21H24O5	NA	5-O-methylated isoflavonoids	5849716	5380322	4798669	981807	2120232	2722510	5.3429e+06	1.94152e+06	2.75192	0.00460569
neg	856	5.571	1,4-Naphthalene-dione	158.037	C10H6O2	NA	Naphthoquinones	17601340	18375479	19442317	6933541	6084165	7099588	1.8473e+07	6.70576e+06	2.7548	4.5234e-05
neg	3815	1.498	4-Methoxy-9-(2-methylbut-3-en-2-yl)furo[3,2-g]chromen-7-one	283.098	C17H16O4	NA	5-methoxypsoralens	6930476	5399478	6598558	1929813	2547638	2377033	6.3095e+06	2.28483e+06	2.76148	0.00129478
pos	3501	11.99	Prenyletin	247.096	C14H14O4	NA	Hydroxycoumarins	131593856	118346972	130038313	42418841	47960523	46850643	1.2666e+08	4.57433e+07	2.76892	5.67393e-05
pos	606	9.482	2-Methylindole	132.081	C9H9N	NA	Indoles	54253699	61250453	51773245	17458940	20677097	22224204	5.57591e+07	2.01201e+07	2.77132	0.000354638
neg	5151	1.489	5-Hydroxy-3,7-dimethoxy-2-(4-methoxyphenyl)-4h-chromen-4-one	327.086	C18H16O6	NA	7-O-methylated flavonoids	2243684	2428149	2158988	623588	982108	824397	2.27694e+06	810031	2.81093	0.000358687
pos	3511	8.224	Tryptophan betaine	247.144	C14H18N2O2	NA	L-alpha-amino acids	141545745	159283905	147860723	40996926	56200106	61792276	1.49563e+08	5.29964e+07	2.82214	0.000283057
pos	4992	8.258	Isodemethylwedelolactone	301.03	C15H8O7	NA	Coumestans	98804602	115217368	128547495	36880178	37689615	46057627	1.1419e+08	4.02091e+07	2.8399	0.00123896
pos	4332	1.496	N-Fructosyl isoleucine	276.144	C12H23NO7	NA	Isoleucine and derivatives	28240857	27693274	30626628	9005340	9772851	11696263	2.88536e+07	1.01582e+07	2.84044	0.000100665
pos	5871	6.412	Caftaric acid	335.03	C13H12O9	NA	Coumaric acids and derivatives	23791675	23449139	22903884	7284482	9359466	7817503	2.33816e+07	8.15382e+06	2.86756	2.26921e-05
neg	4668	1.53	1,3,6-Trihydroxy-2-(3-methylbut-2-enyl)xanthen-9-one	311.092	C18H16O5	NA	2-prenylated xanthones	4312818	3609583	3889800	1353273	1333026	1418111	3.9374e+06	1.36814e+06	2.87793	0.00023769
neg	2068	8.94	3-Hydroxy-c6-homoserine lactone	214.109	C10H17NO4	NA	N-acyl-alpha amino acids and derivatives	15601956	17606001	15907356	4652968	5908051	6437237	1.63718e+07	5.66609e+06	2.88943	0.000196448
pos	3887	1.48	Glutamylleucine	261.145	C11H20N2O5	NA	Dipeptides	33053249	33148196	32227340	11037339	10833772	12164207	3.28096e+07	1.13451e+07	2.89196	1.85558e-06
neg	3219	1.523	Indarubicin	261.067	C16H10N2O2	NA	Indolines	14960542	15483970	14744195	4120146	5524489	5868122	1.50629e+07	5.17092e+06	2.913	6.83817e-05
pos	3662	12.476	4-Methoxy-7-methyl-5h-furo[3,2-g]chromen-5-one	253.05	C13H10O4	NA	Furanochromones	14860919	16485153	14456110	4223679	6430154	4970361	1.52674e+07	5.20806e+06	2.93149	0.00035972
pos	3102	10.927	7-Diethylamino-4-methylcoumarin	232.133	C14H17NO2	NA	Coumarins and derivatives	96734631	99246094	63880991	22835447	29065715	36469856	8.66206e+07	2.9457e+07	2.94058	0.00902506
neg	5248	1.502	Gallic acid hexoside	331.065	C13H16O10	NA	Tannins	2021206	1823152	2547907	587310	755690	782164	2.13075e+06	708388	3.00789	0.00318862
neg	503	11.321	L-threonic acid	135.08	C4H8O5	NA	Sugar acids and derivatives	55338232	61119777	61605725	17170011	20062922	21928359	5.93546e+07	1.97204e+07	3.0098	8.44685e-05
pos	7202	1.5	19-Acetyltabersonine	395.193	C23H26N2O4	NA	Plumeran-type alkaloids	3719234	3434292	1695291	722055	1226679	972000	2.94961e+06	973578	3.02966	0.0382401
pos	4369	7.976	Jaeschkeanadiol	277.156	C15H26O2	NA	Sesquiterpenoids	224118057	180400825	180982346	46646629	84955744	60514671	1.95167e+08	6.4039e+07	3.04763	0.00200903
pos	6186	1.509	Isorosmanol	347.18	C20H26O5	NA	Diterpene lactones	8114776	7695568	7484616	2671202	3067636	1904143	7.76499e+06	2.54766e+06	3.04789	0.000177819
neg	5941	1.489	(E)-1,4-bis(4-hydroxy-3-methoxyphenyl)-2,3-dimethylbut-2-ene-1,4-dione	355.126	C20H20O6	NA	Lignans, neolignans and related compounds	1494708	1308618	2245683	568009	557919	524582	1.683e+06	550170	3.05906	0.0168044
neg	2219	8.946	4,7-Dimethyl-7-(4-methylpent-3-enyl)bicyclo[2.2.1]Heptan-3-ol	220.957	C15H26O	NA	Sesquiterpenoids	8812615	10260418	10028098	2666917	3388690	3403450	9.70038e+06	3.15302e+06	3.07654	0.00021306
pos	7264	1.491	11,12-Methylenedioxykopsinaline	399.191	C22H26N2O5	NA	Aspidofractine alkaloids	3629461	4188370	3007819	839479	1486894	1189959	3.60855e+06	1.17211e+06	3.07868	0.00331268
pos	5957	13.791	5-(1,2,4A,5-tetramethyl-7-oxo-3,4,8,8a-tetrahydro-2h-naphthalen-1-yl)-3-methylpentanoic acid	338.269	C20H32O3	NA	Colensane and clerodane diterpenoids	4552578	3440021	7008853	2067940	1382797	1417631	5.00048e+06	1.62279e+06	3.08141	0.0350321
pos	3271	6.698	N-Acetyl-o-methyltyrosine	238.107	C12H15NO4	NA	Phenylalanine and derivatives	48887686	48410759	31509294	7306498	14787924	19075118	4.29359e+07	1.37232e+07	3.12871	0.0118762
pos	3991	7.599	(S)-3-(4-hydroxyphenyl)chroman-7-ol	265.08	C15H14O3	NA	Isoflavanols	27085095	28253631	24599949	8053399	9078148	8325277	2.66462e+07	8.48561e+06	3.14017	8.46568e-05
neg	1005	11.742	3-Phenyllactic acid	165.13	C9H10O3	NA	Phenylpropanoic acids	2209280	2785426	2313517	770154	813633	707693	2.43607e+06	763826	3.1893	0.000745151
neg	3224	11.726	Austricine	261.113	C15H18O4	NA	Gamma butyrolactones	41107868	47419842	36948266	11299078	12277124	15627851	4.18253e+07	1.3068e+07	3.20059	0.00097096
pos	2016	7.334	3-Methyl-3,4-dihydro-1h-1,4-benzodiazepine-2,5-dione	191.082	C10H10N2O2	NA	1,4-benzodiazepines	192259706	194979287	195683618	72902477	38697475	70184581	1.94308e+08	6.05948e+07	3.20667	0.000265303
pos	3948	7.389	Alnustone	263.14	C19H18O	NA	Linear diarylheptanoids	148633936	332262403	330434151	95305173	72315213	83682620	2.70443e+08	8.37677e+07	3.22849	0.038144
neg	1935	6.481	Methyl haematommate	209.045	C10H10O5	NA	p-Hydroxybenzoic acid alkyl esters	8268709	8143250	9246846	2219924	2205329	3356669	8.55294e+06	2.59397e+06	3.29723	0.000323186
neg	5821	1.637	Gancaonin M	351	C21H20O5	NA	4'-O-methylisoflavones	2576985	3578094	3724076	754545	1119464	1109705	3.29305e+06	994571	3.31103	0.00376806
neg	2741	10.58	(Z)-2-octylpent-2-enedioic acid	241.145	C13H22O4	NA	Medium-chain fatty acids	58662689	49952080	62559281	15947399	17069882	18383008	5.7058e+07	1.71334e+07	3.33022	0.00046055
pos	3503	7.353	Indole-3-acetyl-l-alanine	247.108	C13H14N2O3	NA	N-acyl-L-alpha-amino acids	74506571	104989892	84301100	23598562	24397471	30670535	8.79325e+07	2.62222e+07	3.35336	0.00263325
pos	7489	7.42	Leoidin	413.019	C18H14Cl2O7	NA	Depsides and depsidones	4709222	4735377	4176177	1010404	1458341	1589277	4.54026e+06	1.35267e+06	3.35651	0.000227756
neg	5550	7.575	Caffeic acid hexoside	341.087	C15H18O9	NA	Hydroxycinnamic acid glycosides	7719348	8129880	6357015	1761898	2021997	2772362	7.40208e+06	2.18542e+06	3.38703	0.00106229
neg	4395	10.998	Heralenol	303.087	C16H16O6	NA	Psoralens	13339120	13075589	12921267	2642002	4417718	4476637	1.3112e+07	3.84545e+06	3.40974	0.000112489
pos	2459	11.114	Trans-3,5-dimethoxy-4-hydroxycinnamaldehyde	209.21	C11H12O4	NA	Methoxyphenols	89427254	97244380	100379434	24520789	27588090	31082374	9.56837e+07	2.77304e+07	3.4505	5.55773e-05
pos	1960	7.222	Phenacylamine	189.079	C8H10ClNO	NA	Alkyl-phenylketones	107522626	117394938	116610602	29407787	32903382	36229636	1.13843e+08	3.28469e+07	3.46586	2.66207e-05
pos	6428	12.845	9,13-Epoxy-3,15,16,18-labdanetetrol	357.264	C20H36O5	NA	Diterpenoids	7811969	9377284	7836931	2117713	2257143	2845070	8.34206e+06	2.40664e+06	3.46627	0.000459805
pos	7263	1.482	Ehretioside B	399.157	C21H28O5	NA	Naphthopyrans	1380753	1644634	1095241	146117	414565	615408	1.37354e+06	392030	3.50367	0.00932124
pos	3919	6.987	Suberosin	262.144	C15H16O3	NA	Coumarins and derivatives	42814756	59439647	53626999	21292983	8817269	14367400	5.19605e+07	1.48259e+07	3.50471	0.00359804
neg	1803	12.574	4'-Hydroxy-3'-prenylacetophenone	203.108	C13H16O2	NA	Alkyl-phenylketones	39886776	45196064	43398935	10440399	11950446	13632957	4.28273e+07	1.20079e+07	3.56658	6.99715e-05
pos	7649	1.47	N-Fructosyl isoleucylglutamate	423.199	C17H30N2O10	NA	Dipeptides	2503825	2427311	1825091	495365	630180	728232	2.25208e+06	617926	3.64457	0.00190853
pos	1626	7.943	S-sulforaphene	176.14	C6H9NOS2	NA	Sulfoxides	94175372	96862996	97246799	22629048	27373949	28660467	9.60951e+07	2.62212e+07	3.66479	4.62104e-06
pos	5762	7.045	5-Methoxyflavone	331.05	C16H12O3	NA	5-O-methylated flavonoids	24369144	26113129	22354378	6526410	5803974	7520370	2.42789e+07	6.61692e+06	3.66921	0.000121808
neg	2769	10.572	8-Acetamido-2-methyl-7-oxononanoic acid	242.14	C12H21NO4	NA	Medium-chain fatty acids	22946096	24749425	25551161	5387347	6722126	7833138	2.44156e+07	6.64754e+06	3.67287	7.03228e-05
pos	2078	7.036	Trans-3-hydroxycotinine	193.097	C10H12N2O2	NA	Pyrrolidinylpyridines	148499855	163843113	159472888	33335606	38635196	56379020	1.57272e+08	4.27833e+07	3.67601	0.000162332
pos	6574	6.513	(+)-Corypalmine	364.15	C20H23NO4	NA	Protoberberine alkaloids and derivatives	9342305	8115016	5225515	1547408	761190	3773897	7.56095e+06	2.0275e+06	3.7292	0.0218443
pos	5565	1.602	[5-Hydroxy-3-(hydroxymethyl)-2-oxo-6-propan-2-ylcyclohex-3-en-1-yl] 3-methylbutanoate	323.044	C15H24O5	NA	Menthane monoterpenoids	63696166	71185927	70949148	16530457	17982317	19614317	6.86104e+07	1.80424e+07	3.80274	4.21204e-05
pos	3593	8.6	2-Amino-10-methanesulfinyldecanoic acid	250.148	C11H23NO3S	NA	Alpha amino acids	187911600	201150648	202004192	47013304	53561303	54398128	1.97022e+08	5.16576e+07	3.814	9.19136e-06
pos	5390	6.419	Aristololactam	316.05	C17H11NO4	NA	Aristolactams	20768394	21101889	22027646	4282228	5538761	6781928	2.12993e+07	5.53431e+06	3.8486	4.18985e-05
neg	4708	1.519	2'-Deoxyadenosine cyclic 3',5'-(hydrogen phosphate)	312.082	C10H12N5O5P	NA	6-aminopurines	2361184	2819077	2352382	531499	645849	777336	2.51088e+06	651561	3.85364	0.000394178
neg	3761	1.498	2'-O-methylinosine	281.089	C11H14N4O5	NA	Purine nucleosides	9067035	8394437	9282271	2229972	2295296	2355439	8.91458e+06	2.29357e+06	3.88677	1.637e-05
neg	6100	10.694	2,3-Bis[(4-hydroxy-3-methoxyphenyl)methyl]butane-1,4-diol	361.222	C20H26O6	NA	Dibenzylbutanediol lignans	28126050	30365525	28167526	6839181	7805160	7615652	2.88864e+07	7.42e+06	3.89304	1.12703e-05
pos	5675	11.454	Aleuretic acid	327.213	C16H32O5	NA	Long-chain fatty acids	102923973	122910487	121060370	23653559	27310615	37923989	1.15632e+08	2.96294e+07	3.9026	0.00036195
pos	6954	1.514	Corynoxeine	383.19	C22H26N2O4	NA	Indolizidines	4670954	5431487	4202347	1040737	1620044	964813	4.76826e+06	1.20853e+06	3.9455	0.00100179
pos	4304	7.736	Indole-3-acetyl-l-valine	275.139	C15H18N2O3	NA	Valine and derivatives	116262593	156479440	115530406	25778160	23187793	49189646	1.29424e+08	3.27185e+07	3.95568	0.00365657
neg	1001	10.006	Isopeonol	165.056	C9H10O3	NA	Alkyl-phenylketones	155332931	163383937	165851490	37472510	41129324	43413129	1.61523e+08	4.06717e+07	3.97138	4.78328e-06
pos	2499	6.209	Dihydrochalcone	211.113	C15H14O	NA	Retro-dihydrochalcones	366405992	404715755	396988021	105891425	68335559	119624807	3.8937e+08	9.79506e+07	3.97517	0.000111714
pos	1534	8.324	Desoxypeganine	173.107	C11H12N2	NA	Quinazolines	380908091	411537156	394096231	88216303	101233590	108913538	3.95514e+08	9.94545e+07	3.97683	1.02688e-05
neg	1483	11.221	6,8-Dimethyl-4-hydroxycoumarin	189.056	C11H10O3	NA	4-hydroxycoumarins	83871458	92643069	89002264	23819258	13728166	27777527	8.85056e+07	2.1775e+07	4.06455	0.000167745
neg	9813	11.537	Isoliquiritin apioside	549	C26H30O13	NA	Flavonoid O-glycosides	551839	680180	672978	139667	180026	142794	634999	154162	4.11903	0.000384419
neg	1587	6.769	4-Hydroxyhippuric acid	194.045	C9H9NO4	NA	Hippuric acids	9632220	11247637	12318234	793633	3091476	4055692	1.1066e+07	2.64693e+06	4.1807	0.00248119
pos	2503	9.476	Cyclo(Leu-Pro)	211.144	C11H18N2O2	NA	Alpha amino acids and derivatives	2832162886	3019580189	2951075046	632868540	705643152	758178643	2.93427e+09	6.98897e+08	4.19844	4.45388e-06
neg	4103	8.686	Eupomatenoid 5	293.124	C19H18O3	NA	2-arylbenzofuran flavonoids	10189021	11386923	12730142	2605766	2528056	2826294	1.14354e+07	2.65337e+06	4.30975	0.000287731
pos	7117	1.509	Rhodojaponin III	391.21	C20H32O6	NA	Grayanoids	827714	1552621	1928580	70068	216265	679114	1.43631e+06	321815	4.46314	0.0399683
neg	8365	10.491	4'-Methoxy-7-o-beta-d-glucopyranosyl-8,3'-dihydroxyflavanone	463.1	C22H24O11	NA	Flavonoid-7-O-glycosides	4762201	3927245	4041079	675244	1048618	1107919	4.24351e+06	943927	4.49559	0.000360959
neg	7250	1.516	Benzyl glucotropaeolin	408	C14H19NO9S2	NA	Alkylglucosinolates	1280171	1543176	1215385	268646	289247	339716	1.34624e+06	299203	4.49943	0.000516084
pos	4358	4.155	Tanshinone I	277	C18H12O3	NA	Tanshinones, isotanshinones, and derivatives	62502508	60537047	63861901	3254846	16728279	21214282	6.23005e+07	1.37325e+07	4.53673	0.00089645
neg	2960	8.42	Phenylacetylaspartic acid	250.071	C12H13NO5	NA	Aspartic acid and derivatives	9458250	15251590	12958808	2774266	2016114	3288106	1.25562e+07	2.69283e+06	4.66284	0.00462383
neg	6496	10.364	2-(Hydroxymethyl)-6-(6-hydroxy-6-methyl-3-propan-2-ylcyclohex-3-en-1-yl)oxyoxane-3,4,5-triol	377.182	C16H28O7	NA	Terpene glycosides	12308909	13963993	13236493	2856011	2751040	2847655	1.31698e+07	2.81824e+06	4.67306	2.73747e-05
neg	2306	6.154	9-(Methylsulfinyl)nonanenitrile	224.108	C10H19NOS	NA	Sulfoxides	13597069	14570835	15077085	3138525	2810588	3288981	1.4415e+07	3.07936e+06	4.68116	1.5636e-05
neg	6403	1.531	1-Hydroxylpinoresinol	373	C20H22O7	NA	Furanoid lignans	1845079	1725058	1213662	247262	270095	496816	1.5946e+06	338058	4.71694	0.00387686
pos	6797	5.911	Dephnoretin	375.04	C19H12O7	NA	7-hydroxycoumarins	101572247	155158531	117545029	24099006	23437553	30727942	1.24759e+08	2.60882e+07	4.78219	0.00355378
pos	4700	8.251	Indole-3-acetyl-isoleucine	289.155	C16H20N2O3	NA	Isoleucine and derivatives	112800261	80310948	115313286	17082117	19429378	26675724	1.02808e+08	2.10624e+07	4.88112	0.00216267
neg	7627	10.463	3''-Dimethylallyl-butyrolactone II	423.145	C24H24O7	NA	Fatty acid esters	1757816	2362697	1635353	467977	419647	252618	1.91862e+06	380081	5.04793	0.0027743
pos	7368	1.497	Desoxyrhaponticin	405.15	C21H24O8	NA	Stilbene glycosides	1518913	1389886	1002216	0	330081	428511	1.30367e+06	252864	5.15562	0.00653408
neg	7389	11.863	3-Oxo-3-[[(2r,3s,4s,5r,6s)-3,4,5-trihydroxy-6-(4-hydroxy-5-methyl-2-propan-2-ylphenoxy)oxan-2-yl]methoxy]propanoic acid	413.145	C19H26O10	NA	Terpene glycosides	1797438	1522612	1934010	328244	321138	367160	1.75135e+06	338847	5.16856	0.000316082
neg	6789	11.844	4-(Carboxymethyl)-3-ethenyl-2-[3,4,5-trihydroxy-6-(hydroxymethyl)oxan-2-yl]oxy-3,4-dihydro-2h-pyran-5-carboxylic acid	389.164	C16H22O11	NA	Terpene glycosides	4587247	4862985	5330868	1843197	669466	338337	4.92703e+06	950334	5.18453	0.00141124
neg	3319	8.037	N-carbobenzyloxyleucine	264.124	C14H19NO4	NA	Leucine and derivatives	6275984	7022424	7561456	1159466	1125392	1678774	6.95329e+06	1.32121e+06	5.26282	0.000168193
pos	5970	1.569	Eupafolin	339.04	C16H12O7	NA	6-O-methylated flavonoids	71149332	78188962	79132359	11645357	14019986	17693806	7.61569e+07	1.4453e+07	5.26926	3.62722e-05
pos	2986	8.693	Andrachcinidine	228.196	C13H25NO2	NA	Piperidines	69772087	75362062	74875505	12089675	13670024	15835294	7.33366e+07	1.3865e+07	5.28933	9.10421e-06
pos	6270	12.699	Arnicolide D	350.196	C19H24O5	NA	Sesquiterpene lactones	13535493	13999482	16004015	4970761	2420268	778593	1.4513e+07	2.72321e+06	5.32938	0.00119841
neg	7081	12.182	Caperatic acid	401.254	C21H38O7	NA	Tricarboxylic acids and derivatives	2974697	3404336	1874806	229515	381481	917919	2.75128e+06	509638	5.3985	0.0110401
pos	5974	12.806	Licoflavone C	339.123	C20H18O5	NA	8-prenylated flavones	34573866	36280547	36304567	3305934	12633702	3816621	3.57197e+07	6.58542e+06	5.42405	0.000697993
neg	7582	11.566	3-(3,4-Dihydroxyphenyl)-5,7-dihydroxy-6,8-bis(3-methylbut-2-enyl)chromen-4-one	421.24	C25H26O6	NA	6-prenylated isoflavanones	778630	886797	927224	67545	194528	211875	864217	157983	5.47032	0.000372784
neg	5160	12.597	(10E,15Z)-9,12,13-trihydroxyoctadeca-10,15-dienoic acid	327.218	C18H32O5	NA	Lineolic acids and derivatives	120930798	118221780	110815724	10788548	19846686	32120643	1.16656e+08	2.09186e+07	5.57666	0.000154744
pos	3856	10.746	Ribalinine	260.128	C15H17NO3	NA	Pyranoquinolines	63049765	64225836	100215358	11478579	13038122	15717630	7.58303e+07	1.34114e+07	5.65415	0.00702506
pos	5878	7.881	Triptophenolide	335.16	C20H24O3	NA	Oxosteroids	19514005	21592084	35802836	10321636	1510572	1661943	2.56363e+07	4.49805e+06	5.69943	0.0229727
neg	3774	11	Octyl gallate	281.139	C15H22O5	NA	Galloyl esters	34909422	19933023	18822950	3339957	3931758	5637159	2.45551e+07	4.30296e+06	5.70657	0.0179872
pos	1803	9.394	3,4-Dimethoxybenzoic acid	183.18	C9H10O4	NA	P-methoxybenzoic acids and derivatives	161083511	170157881	165547458	24797741	27320104	31534122	1.65596e+08	2.7884e+07	5.93876	1.91123e-06
pos	7464	7.876	5-O-Demethylnobiletin	411.11	C20H20O8	NA	8-O-methylated flavonoids	3341460	4144922	4039550	462692	264658	1124577	3.84198e+06	617309	6.22375	0.000879234
neg	7860	11.57	Artocaprin	435.183	C26H28O6	NA	3-prenylated flavones	2996947	3701461	3593641	440278	515655	672090	3.43068e+06	542675	6.32181	0.000229443
pos	6343	6.715	Jolkinolide B	353.17	C20H26O4	NA	Naphthofurans	22455079	25460281	21864999	5866885	2440233	2723776	2.32601e+07	3.67697e+06	6.3259	0.00023382
neg	233	7.822	3-Hydroxyvaleric acid	117.055	C5H10O3	NA	Hydroxy fatty acids	202267332	209301993	215700640	30533331	17098485	39443840	2.0909e+08	2.90252e+07	7.20374	1.84735e-05
pos	7469	11.902	4-Hydroxy-3-tetratrenylbenzoic acid	411.287	C27H38O3	NA	Diterpenoids	11374995	11018233	10950876	1188705	1633982	1602022	1.11147e+07	1.4749e+06	7.53589	9.94239e-07
pos	7608	12.631	Gmelinol	420.202	C22H26O7	NA	Furanoid lignans	5804765	7745307	7675629	419739	1195942	1066050	7.07523e+06	893910	7.91492	0.000809209
pos	5925	1.481	Pachyrrhizin	337.071	C19H12O6	NA	Isoflav-3-enones	48503499	50996788	55266909	5270962	6309461	7188017	5.15891e+07	6.25615e+06	8.24614	2.48007e-05
pos	5934	7.172	Hapalindole D	337.174	C21H24N2S	NA	Bicyclic monoterpenoids	64722174	26959205	41966052	6115981	4791626	5009150	4.45491e+07	5.30559e+06	8.39665	0.0233251
neg	3920	6.804	6,7,3',4'-Tetrahydroxyflavanone	287.08	C15H12O6	NA	Flavanones	17599145	9968627	13707899	1776414	1441947	1591609	1.37586e+07	1.60332e+06	8.58128	0.00528446
neg	4875	6.365	Rhetsinine	318.125	C19H17N3O2	NA	Beta carbolines	1383049	1484144	1314940	170312	231318	10506	1.39404e+06	137379	10.1474	0.000106574
neg	6274	10.465	Desacetylcolforsin	367.199	C20H32O6	NA	Triterpenoids	4138586	4736989	4957703	366944	475663	517837	4.61109e+06	453481	10.1682	7.51274e-05
pos	7113	7.067	5,7-Dihydroxy-2-(3-hydroxy-4,5-dimethoxyphenyl)-3,6-dimethoxy-4h-chromen-4-one	391.104	C19H18O9	NA	6-O-methylated flavonoids	2530057	3065591	2442611	0	388604	298036	2.67942e+06	228880	11.7067	0.000420292
pos	4792	2.598	Karanjin	293.08	C18H12O4	NA	Furanoflavones	65158922	76636574	78472057	4371511	5099737	6324864	7.34225e+07	5.26537e+06	13.9444	8.47229e-05
neg	2902	11.469	Olivetonide	247.097	C14H16O4	NA	Isocoumarins and derivatives	61912743	33422681	60520032	2649869	2933758	3163144	5.19518e+07	2.91559e+06	17.8186	0.00614002
pos	5348	1.888	Kalkipyrone A	314.95	C20H28O4	NA	Fatty alcohols	16660376	14455088	11773856	200782	673980	1456375	1.42964e+07	777046	18.3985	0.000755329
pos	7496	1.512	3-[3-[(2E)-3,7-dimethylocta-2,6-dienyl]-4-hydroxyphenyl]-7-hydroxychromen-4-one	413.2	C25H26O4	NA	Isoflavones	1904937	1350808	1428607	154228	0	16099	1.56145e+06	56775.6	27.5021	0.00111951
pos	8653	1.674	Scutellarin methyl ester	499.08	C22H20O12	NA	Flavonoid-7-O-glucuronides	446854	1057820	1174587	0	0	87008	893087	29002.6	30.7933	0.019135
pos	8121	2.62	Kaempferol 3-alpha-arabinopyranoside	457.099	C20H18O10	NA	Flavonoid-3-O-glycosides	5775740	6803342	6924529	242158	0	390724	6.5012e+06	210961	30.8171	7.94673e-05
neg	6826	1.647	Glabrol	391	C25H28O4	NA	8-prenylated flavanones	737611	439034	671927	2334	0	45325	616190	15886.4	38.7873	0.00282333

## Sheet: Table S2
Table S2. KEGG map of metabolites changed in the lower layer and the upper layer of plant-derived smoke solution.

## Sheet: Table S3
		Table S3. The list of changed proteins in wheat root under salt stress compared with control.
Significant	#NAME?	p-value	Difference	Accession	Description	Modifications	Symbol color	Symbol type	Symbol size	Show label	Biological Process	Cellular Component	Molecular Function	Pfam IDs	Entrez Gene ID	Gene ID	Gene Symbol	Entry name	Status	Protein names	Gene names	Organism	Gene ontology (biological process)	Gene ontology (cellular component)	Gene ontology (molecular function)	Gene ontology (GO)	Gene ontology IDs	Ensembl transcript	EnsemblPlants transcript	Cross-reference (KEGG)	Cross-reference (GeneID)	Cluster	Coverage in Percent	Number of Peptides	Number of Isoforms	Number of PSMs	Number of Unique Peptides	Number of AAs	MW in kDa	calc pI	Number of Razor Peptides	Length	A_1	A_2	A_3	C_1	C_2	C_3	M_1
+	4.02322	9.47943e-05	6.06976	A0A3B6MQ09	Uncharacterized protein		Color2 [A=255, R=169, G=169, B=169]	1	4		transport		other molecular function	Pf00569, Pf13764				A0A3B6MQ09_WHEAT	unreviewed	Uncharacterized protein		Triticum aestivum (Wheat)			zinc ion binding [GO:0008270]	zinc ion binding [GO:0008270]	GO:0008270		TraesCS5D02G171900.1			Cluster -1997	12	40	40	365	5	4957	551.2	6.21	0	4957	-1.57434	-0.582272	-0.447147	-7.14878	-6.65061	-7.01367	-6.99579
+	4.1143	7.68598e-05	4.93967	A0A077S0H5	Uncharacterized protein		Color2 [A=255, R=169, G=169, B=169]	1	4		RNA metabolism			Pf00400, Pf17814		A0A077S0H5		A0A077S0H5_WHEAT	unreviewed	Uncharacterized protein	TRAES_3BF182500010CFD_c1	Triticum aestivum (Wheat)										Cluster -1997	12	3	3	20	3	394	44.9	6.68	0	394	-1.10214	-1.22491	-1.6363	-5.76162	-6.51253	-6.50822	-7.89359
+	3.57724	0.000264703	4.61042	A0A3B6U5Q8	Uncharacterized protein		Color2 [A=255, R=169, G=169, B=169]	1	4									A0A3B6U5Q8_WHEAT	unreviewed	Uncharacterized protein		Triticum aestivum (Wheat)							TraesCSU02G100100.1			Cluster -1998	22	4	4	49	4	326	36.5	4.51	0	326	2.11178	1.28921	2.09234	-3.22559	-2.808	-2.30435	1.16766
+	2.23291	0.00584907	3.9019	A0A3B6EMB0	Uncharacterized protein		Color2 [A=255, R=169, G=169, B=169]	1	4		protein metabolism	other cell component	other molecular function	Pf00656				A0A3B6EMB0_WHEAT	unreviewed	Uncharacterized protein		Triticum aestivum (Wheat)							TraesCS3A02G328800.1				43	9	9	204	1	405	43.9	5.38	0	405	-0.0747204	-0.430344	-0.0878239	-4.92983	-2.66825	-4.70051	-5.4825
+	1.99228	0.0101794	3.78549	A0A3B6GY57	Delta-1-pyrroline-5-carboxylate synthase		Color2 [A=255, R=169, G=169, B=169]	1	4		other metabolic processes	other cell component	kinase activity	Pf00171, Pf00696				A0A3B6GY57_WHEAT	unreviewed	Delta-1-pyrroline-5-carboxylate synthase [Includes: Glutamate 5-kinase (GK) (EC 2.7.2.11) (Gamma-glutamyl kinase);Gamma-glutamyl phosphate reductase (GPR) (EC 1.2.1.41) (Glutamate-5-semialdehyde dehydrogenase) (Glutamyl-gamma-semialdehyde dehydrogenase)]		Triticum aestivum (Wheat)	L-proline biosynthetic process [GO:0055129]	cytoplasm [GO:0005737]	ATP binding [GO:0005524];glutamate 5-kinase activity [GO:0004349];glutamate-5-semialdehyde dehydrogenase activity [GO:0004350]	ATP binding [GO:0005524];cytoplasm [GO:0005737];glutamate 5-kinase activity [GO:0004349];glutamate-5-semialdehyde dehydrogenase activity [GO:0004350];L-proline biosynthetic process [GO:0055129]	GO:0004349;GO:0004350;GO:0005524;GO:0005737;GO:0055129		TraesCS3D02G357200.2			Cluster -1998	18	8	8	56	7	687	74.4	6.28	0	687	0.554007	0.524302	0.0839729	-2.62435	-2.5477	-5.02214	-3.13661
+	2.8364	0.00145748	3.66105	A0A3B6CC83	Ubiquinol oxidase		Color2 [A=255, R=169, G=169, B=169]	1	4		other metabolic processes	mitochondrion	other molecular function	Pf01786				A0A3B6CC83_WHEAT	unreviewed	Ubiquinol oxidase (EC 1.10.3.11)		Triticum aestivum (Wheat)		integral component of membrane [GO:0016021];respirasome [GO:0070469]	alternative oxidase activity [GO:0009916];metal ion binding [GO:0046872];ubiquinol:oxygen oxidoreductase activity [GO:0102721]	alternative oxidase activity [GO:0009916];integral component of membrane [GO:0016021];metal ion binding [GO:0046872];respirasome [GO:0070469];ubiquinol:oxygen oxidoreductase activity [GO:0102721]	GO:0009916;GO:0016021;GO:0046872;GO:0070469;GO:0102721		TraesCS2B02G459100.1			Cluster -1997	9	2	2	23	1	330	37.1	7.27	1	330	-1.06981	-0.229725	-1.84591	-4.76412	-4.60941	-4.75506	-4.40343
+	2.6442	0.00226883	3.28042	A0A3B6A051	Flap endonuclease		Color2 [A=255, R=169, G=169, B=169]	1	4		DNA metabolism	mitochondrion	nucleic acid binding activity	Pf00752, Pf00867		A0A3B6A051	FEN1	A0A3B6A051_WHEAT	unreviewed	Flap endonuclease 1 (FEN-1) (EC 3.1.-.-) (Flap structure-specific endonuclease 1)	FEN1	Triticum aestivum (Wheat)	base-excision repair [GO:0006284];DNA replication [GO:0006260];DNA replication, removal of RNA primer [GO:0043137]	mitochondrion [GO:0005739];nucleolus [GO:0005730];nucleoplasm [GO:0005654]	5'-3' exonuclease activity [GO:0008409];5'-flap endonuclease activity [GO:0017108];DNA binding [GO:0003677];magnesium ion binding [GO:0000287]	5'-3' exonuclease activity [GO:0008409];5'-flap endonuclease activity [GO:0017108];base-excision repair [GO:0006284];DNA binding [GO:0003677];DNA replication [GO:0006260];DNA replication, removal of RNA primer [GO:0043137];magnesium ion binding [GO:0000287];mitochondrion [GO:0005739];nucleolus [GO:0005730];nucleoplasm [GO:0005654]	GO:0000287;GO:0003677;GO:0005654;GO:0005730;GO:0005739;GO:0006260;GO:0006284;GO:0008409;GO:0017108;GO:0043137		TraesCS1D02G365600.1				10	2	2	7	2	380	42.6	8.65	0	380	-2.13583	-2.99683	-2.12014	-5.78781	-6.29604	-5.01023	-4.17721
	1.40191	0.0396362	3.12662	A0A3B6PMV4	Uncharacterized protein		Color2 [A=255, R=169, G=169, B=169]	1	4					Pf01535, Pf13041				A0A3B6PMV4_WHEAT	unreviewed	Uncharacterized protein		Triticum aestivum (Wheat)							TraesCS6B02G260000.1				10	3	3	17	3	462	50.4	6.95	0	462	-2.56493	0.512068	0.543184	-3.45376	-3.54398	-3.89181	-2.63218
	1.40361	0.0394814	3.11175	Q6RUJ1	Glutamine synthetase	Acetyl [N-Term];Met-loss+Acetyl [N-Term]	Color2 [A=255, R=169, G=169, B=169]	1	4		other metabolic processes	other cell component	other molecular function	Pf00120, Pf03951		Q6RUJ1	GS	Q6RUJ1_WHEAT	unreviewed	Glutamine synthetase (EC 6.3.1.2)	GS	Triticum aestivum (Wheat)	glutamine biosynthetic process [GO:0006542]		ATP binding [GO:0005524];glutamate-ammonia ligase activity [GO:0004356]	ATP binding [GO:0005524];glutamate-ammonia ligase activity [GO:0004356];glutamine biosynthetic process [GO:0006542]	GO:0004356;GO:0005524;GO:0006542		TraesCS4D02G240700.1				52	12	12	309	1	354	38.6	5.57	0	354	0.703482	-0.764908	0.504452	-1.13112	-3.66106	-4.10004	-0.637393
	1.3042	0.0496363	3.08395	A0A077S020	AICAR transformylase		Color2 [A=255, R=169, G=169, B=169]	1	4		other metabolic processes		other molecular function	Pf01808, Pf02142		A0A077S020		A0A077S020_WHEAT	unreviewed	MGS domain-containing protein	TRAES_3BF151600050CFD_c1	Triticum aestivum (Wheat)	purine nucleotide biosynthetic process [GO:0006164]		IMP cyclohydrolase activity [GO:0003937];phosphoribosylaminoimidazolecarboxamide formyltransferase activity [GO:0004643]	IMP cyclohydrolase activity [GO:0003937];phosphoribosylaminoimidazolecarboxamide formyltransferase activity [GO:0004643];purine nucleotide biosynthetic process [GO:0006164]	GO:0003937;GO:0004643;GO:0006164						22	8	8	79	2	560	60.9	6.71	0	560	-1.22449	-1.61401	-0.703608	-2.37297	-6.09925	-4.32174	-6.08562
	1.83468	0.0146326	3.04881	A0A3B6B442	AA_kinase domain-containing protein		Color2 [A=255, R=169, G=169, B=169]	1	4		other metabolic processes	other cell component	kinase activity	Pf00696				A0A3B6B442_WHEAT	unreviewed	AA_kinase domain-containing protein		Triticum aestivum (Wheat)	arginine biosynthetic process [GO:0006526]	cytoplasm [GO:0005737]	acetylglutamate kinase activity [GO:0003991]	acetylglutamate kinase activity [GO:0003991];arginine biosynthetic process [GO:0006526];cytoplasm [GO:0005737]	GO:0003991;GO:0005737;GO:0006526		TraesCS2A02G414700.1				8	2	2	21	1	337	34.7	8.47	0	337	-1.20552	-1.43736	-1.31552	-2.93153	-5.37393	-4.79936	-3.80822
	1.59613	0.0253436	3.02424	A0A3B5ZU62	Uncharacterized protein		Color2 [A=255, R=169, G=169, B=169]	1	4		other biological processes	nucleus	nucleic acid binding activity	Pf00013				A0A3B5ZU62_WHEAT	unreviewed	Uncharacterized protein		Triticum aestivum (Wheat)			RNA binding [GO:0003723]	RNA binding [GO:0003723]	GO:0003723		TraesCS1D02G161200.3				7	3	3	9	1	832	91.4	7.5	0	832	-1.95411	-2.59702	-2.17273	-5.74874	-3.61565	-6.43218	-4.67538
	1.63702	0.0230662	2.93211	A0A3B6TNP3	Uncharacterized protein		Color2 [A=255, R=169, G=169, B=169]	1	4			other membranes		Pf01594				A0A3B6TNP3_WHEAT	unreviewed	Uncharacterized protein		Triticum aestivum (Wheat)		integral component of membrane [GO:0016021]		integral component of membrane [GO:0016021]	GO:0016021		TraesCS7D02G220100.1				5	2	2	17	2	643	69.8	8.41	0	643	-1.76728	-2.50479	-2.2548	-3.54241	-5.7215	-6.0593	-1.96456
	1.36703	0.0429504	2.77451	A0A3B6UAB6	Uncharacterized protein		Color2 [A=255, R=169, G=169, B=169]	1	4			other membranes						A0A3B6UAB6_WHEAT	unreviewed	Uncharacterized protein		Triticum aestivum (Wheat)		integral component of membrane [GO:0016021]		integral component of membrane [GO:0016021]	GO:0016021		TraesCSU02G038400.1				9	2	2	9	2	338	35.9	9.95	0	338	-0.273979	-1.64326	-0.441328	-4.32909	-1.87452	-4.47849	-0.10802
	1.51877	0.030285	2.76083	A0A3B6KGR7	Ubiquitin receptor RAD23		Color2 [A=255, R=169, G=169, B=169]	1	4		DNA metabolism	cytosol	nucleic acid binding activity	Pf00240, Pf00627, Pf09280				A0A3B6KGR7_WHEAT	unreviewed	Uncharacterized protein		Triticum aestivum (Wheat)	nucleotide-excision repair [GO:0006289];proteasome-mediated ubiquitin-dependent protein catabolic process [GO:0043161]	nucleus [GO:0005634]	damaged DNA binding [GO:0003684]	damaged DNA binding [GO:0003684];nucleotide-excision repair [GO:0006289];nucleus [GO:0005634];proteasome-mediated ubiquitin-dependent protein catabolic process [GO:0043161]	GO:0003684;GO:0005634;GO:0006289;GO:0043161		TraesCS5A02G204200.3				15	3	3	34	1	391	41.4	4.42	0	391	-1.99995	-3.60189	-2.99628	-6.00365	-4.27446	-6.6025	-5.8989
	1.71763	0.0191591	2.73251	A0A3B6KL86	MaoC-like domain-containing protein		Color2 [A=255, R=169, G=169, B=169]	1	4		other metabolic processes	other cytoplasmic organelle	other molecular function	Pf01575				A0A3B6KL86_WHEAT	unreviewed	Uncharacterized protein		Triticum aestivum (Wheat)							TraesCS5A02G341000.1				28	5	5	22	1	325	35.6	7.61	0	325	-3.1173	-2.38555	-2.39381	-5.9139	-6.16312	-4.01715	-6.38076
	1.67131	0.0213151	2.72707	A0A3B6NN33	Protein kinase domain-containing protein		Color2 [A=255, R=169, G=169, B=169]	1	4		protein metabolism	nucleus	kinase activity	Pf00069				A0A3B6NN33_WHEAT	unreviewed	Protein kinase domain-containing protein		Triticum aestivum (Wheat)			ATP binding [GO:0005524];protein serine/threonine kinase activity [GO:0004674]	ATP binding [GO:0005524];protein serine/threonine kinase activity [GO:0004674]	GO:0004674;GO:0005524		TraesCS6A02G118100.1				10	3	3	24	2	380	43.5	7.53	0	380	-1.12535	-1.65359	-1.52466	-3.55739	-3.32216	-5.60527	-5.14725
	1.43965	0.0363371	2.72013	A0A3B6AVZ3	PCI domain-containing protein		Color2 [A=255, R=169, G=169, B=169]	1	4			nucleus		Pf01399				A0A3B6AVZ3_WHEAT	unreviewed	PCI domain-containing protein		Triticum aestivum (Wheat)							TraesCS2A02G228300.1				24	3	3	9	3	261	29.5	5.33	0	261	-2.70112	-0.479536	-3.24238	-4.38406	-5.0793	-5.12008	-0.551505
	1.63514	0.0231666	2.7057	A0A3B6PLS7	Uncharacterized protein		Color2 [A=255, R=169, G=169, B=169]	1	4		protein metabolism	mitochondrion	other molecular function	Pf07724, Pf10431				A0A3B6PLS7_WHEAT	unreviewed	Uncharacterized protein		Triticum aestivum (Wheat)	protein folding [GO:0006457]		ATP binding [GO:0005524];unfolded protein binding [GO:0051082]	ATP binding [GO:0005524];protein folding [GO:0006457];unfolded protein binding [GO:0051082]	GO:0005524;GO:0006457;GO:0051082		TraesCS6B02G231000.2				9	3	3	15	1	638	67.8	6.99	1	638	-1.32317	-1.42437	-2.03463	-2.86279	-5.14776	-4.88871	-3.03536
	1.3047	0.0495797	2.67706	A0A3B5ZV64	Serine hydroxymethyltransferase		Color2 [A=255, R=169, G=169, B=169]	1	4		other metabolic processes	other cell component	other molecular function	Pf00464				A0A3B5ZV64_WHEAT	unreviewed	Serine hydroxymethyltransferase (EC 2.1.2.1)		Triticum aestivum (Wheat)	glycine biosynthetic process from serine [GO:0019264];tetrahydrofolate interconversion [GO:0035999]		glycine hydroxymethyltransferase activity [GO:0004372];pyridoxal phosphate binding [GO:0030170]	glycine biosynthetic process from serine [GO:0019264];glycine hydroxymethyltransferase activity [GO:0004372];pyridoxal phosphate binding [GO:0030170];tetrahydrofolate interconversion [GO:0035999]	GO:0004372;GO:0019264;GO:0030170;GO:0035999		TraesCS1D02G220400.1			Cluster -1998	28	13	14	227	2	533	58	7.8	0	533	-0.234634	-0.290155	-1.00951	-2.25097	-5.04524	-2.26926	-2.36822
	1.48551	0.0326955	2.5683	A0A3B6MQV3	Uncharacterized protein		Color2 [A=255, R=169, G=169, B=169]	1	4				other molecular function	Pf02458				A0A3B6MQV3_WHEAT	unreviewed	Uncharacterized protein		Triticum aestivum (Wheat)			transferase activity, transferring acyl groups other than amino-acyl groups [GO:0016747]	transferase activity, transferring acyl groups other than amino-acyl groups [GO:0016747]	GO:0016747		TraesCS5D02G230500.1				9	3	3	10	1	431	47	6.54	0	431	-1.45361	-1.71231	-2.32281	-4.03864	-3.30133	-5.85365	-1.25899
+	2.38093	0.00415978	2.38094	A0A3B6B2V5	Glutaredoxin domain-containing protein		Color2 [A=255, R=169, G=169, B=169]	1	4		stress response	other cell component	other molecular function	Pf00462				A0A3B6B2V5_WHEAT	unreviewed	Glutaredoxin domain-containing protein		Triticum aestivum (Wheat)	cell redox homeostasis [GO:0045454]	cell [GO:0005623]	electron transfer activity [GO:0009055];protein disulfide oxidoreductase activity [GO:0015035]	cell [GO:0005623];cell redox homeostasis [GO:0045454];electron transfer activity [GO:0009055];protein disulfide oxidoreductase activity [GO:0015035]	GO:0005623;GO:0009055;GO:0015035;GO:0045454		TraesCS2A02G363600.1				42	3	3	64	1	129	13.3	7.85	0	129	-2.27036	-3.56617	-3.01702	-5.37525	-5.5677	-5.05342	-4.00662
+	2.71872	0.0019111	2.26885	A0A3B6HTP4	Peroxidase		Color2 [A=255, R=169, G=169, B=169]	1	4		stress response	non-structural extracellular	other molecular function	Pf00141				A0A3B6HTP4_WHEAT	unreviewed	Peroxidase (EC 1.11.1.7)		Triticum aestivum (Wheat)	hydrogen peroxide catabolic process [GO:0042744];response to oxidative stress [GO:0006979]	extracellular region [GO:0005576]	heme binding [GO:0020037];metal ion binding [GO:0046872];peroxidase activity [GO:0004601]	extracellular region [GO:0005576];heme binding [GO:0020037];hydrogen peroxide catabolic process [GO:0042744];metal ion binding [GO:0046872];peroxidase activity [GO:0004601];response to oxidative stress [GO:0006979]	GO:0004601;GO:0005576;GO:0006979;GO:0020037;GO:0042744;GO:0046872		TraesCS4A02G196000.1			Cluster -1998	22	4	4	54	3	319	33.9	8.46	0	319	-0.256973	0.382021	-0.632301	-2.2417	-2.56881	-2.50328	-3.86995
	1.8087	0.0155347	2.24314	A0A3B6EJB8	Uncharacterized protein		Color2 [A=255, R=169, G=169, B=169]	1	4									A0A3B6EJB8_WHEAT	unreviewed	Uncharacterized protein		Triticum aestivum (Wheat)							TraesCS3A02G308300.1			Cluster -1995	4	2	2	13	2	675	75.9	5.15	0	675	-1.7022	-2.19286	-1.58946	-3.41969	-5.10494	-3.68931	-0.936028
+	2.79295	0.00161084	2.21918	A0A3B6IKI9	Pept_C1 domain-containing protein		Color2 [A=255, R=169, G=169, B=169]	1	4		protein metabolism		other molecular function	Pf00112, Pf08127				A0A3B6IKI9_WHEAT	unreviewed	Pept_C1 domain-containing protein		Triticum aestivum (Wheat)	regulation of catalytic activity [GO:0050790]		cysteine-type endopeptidase activity [GO:0004197]	cysteine-type endopeptidase activity [GO:0004197];regulation of catalytic activity [GO:0050790]	GO:0004197;GO:0050790		TraesCS4B02G062600.2				12	2	2	54	1	345	37.5	5.86	0	345	-2.6008	-3.12924	-3.31655	-4.99517	-5.08025	-5.6287	-4.50184
	1.49995	0.0316261	2.13186	A0A3B6LFS4	CP-type G domain-containing protein		Color2 [A=255, R=169, G=169, B=169]	1	4			cytosol	other molecular function	Pf01926				A0A3B6LFS4_WHEAT	unreviewed	CP-type G domain-containing protein		Triticum aestivum (Wheat)			GTP binding [GO:0005525]	GTP binding [GO:0005525]	GO:0005525		TraesCS5B02G028700.1				4	2	2	10	2	669	73.3	7.28	0	669	-2.83091	-4.68045	-2.82211	-5.2492	-5.47244	-6.0074	-5.6647
+	3.50511	0.000312531	2.12991	A0A3B6GY71	MACPF domain-containing protein		Color2 [A=255, R=169, G=169, B=169]	1	4		stress response			Pf01823				A0A3B6GY71_WHEAT	unreviewed	MACPF domain-containing protein		Triticum aestivum (Wheat)							TraesCS3D02G272100.1			Cluster -1997	8	2	2	10	2	552	60.9	7.18	0	552	-2.14114	-2.5714	-2.1714	-4.18553	-4.53329	-4.55484	-4.81154
	1.72419	0.0188718	2.08569	Q6RUJ0	Glutamine synthetase	Met-loss [N-Term]	Color2 [A=255, R=169, G=169, B=169]	1	4		other metabolic processes	other cell component	other molecular function	Pf00120, Pf03951		Q6RUJ0	GS	Q6RUJ0_WHEAT	unreviewed	Glutamine synthetase (EC 6.3.1.2)	GS	Triticum aestivum (Wheat)	glutamine biosynthetic process [GO:0006542]		ATP binding [GO:0005524];glutamate-ammonia ligase activity [GO:0004356]	ATP binding [GO:0005524];glutamate-ammonia ligase activity [GO:0004356];glutamine biosynthetic process [GO:0006542]	GO:0004356;GO:0005524;GO:0006542		TraesCS4D02G047400.1			Cluster -1998	18	5	6	65	5	362	39.5	5.76	0	362	-0.843237	-0.487619	-0.849327	-1.74619	-3.38442	-3.30664	-2.69569
+	2.20451	0.00624433	2.08067	A0A3B6TSI0	Isoleucyl-tRNA synthetase		Color2 [A=255, R=169, G=169, B=169]	1	4		developmental processes		nucleic acid binding activity	Pf00133, Pf08264, Pf19302				A0A3B6TSI0_WHEAT	unreviewed	Uncharacterized protein		Triticum aestivum (Wheat)	isoleucyl-tRNA aminoacylation [GO:0006428]		aminoacyl-tRNA editing activity [GO:0002161];ATP binding [GO:0005524];isoleucine-tRNA ligase activity [GO:0004822];tRNA binding [GO:0000049]	aminoacyl-tRNA editing activity [GO:0002161];ATP binding [GO:0005524];isoleucine-tRNA ligase activity [GO:0004822];isoleucyl-tRNA aminoacylation [GO:0006428];tRNA binding [GO:0000049]	GO:0000049;GO:0002161;GO:0004822;GO:0005524;GO:0006428		TraesCS7D02G506300.2			Cluster -1995	33	25	25	370	1	1090	123.5	6.38	0	1090	-1.84467	-2.26669	-2.40117	-3.73629	-4.07832	-4.93992	-2.2525
+	2.04223	0.00907342	2.07219	A0A3B6HPZ5	Uncharacterized protein		Color2 [A=255, R=169, G=169, B=169]	1	4		other biological processes		other molecular function	Pf00012				A0A3B6HPZ5_WHEAT	unreviewed	Uncharacterized protein		Triticum aestivum (Wheat)			ATP binding [GO:0005524]	ATP binding [GO:0005524]	GO:0005524		TraesCS4A02G098600.2			Cluster -1997	42	17	20	414	3	657	71.8	5.29	0	657	-1.57423	-1.72762	-1.33749	-3.59726	-2.89741	-4.36124	-1.48388
	1.43874	0.0364134	1.88009	A0A3B6MSZ4	Glycosyltransferase		Color2 [A=255, R=169, G=169, B=169]	1	4				other molecular function	Pf00201				A0A3B6MSZ4_WHEAT	unreviewed	Glycosyltransferase (EC 2.4.1.-)		Triticum aestivum (Wheat)			transferase activity, transferring hexosyl groups [GO:0016758]	transferase activity, transferring hexosyl groups [GO:0016758]	GO:0016758		TraesCS5D02G291200.1				9	2	2	23	1	486	53.2	6.15	0	486	-3.15126	-2.49548	-2.89165	-3.64222	-4.92616	-5.61028	-2.86516
	1.65758	0.022	1.86259	A8DNN6	Cinnamoyl-CoA reductase		Color2 [A=255, R=169, G=169, B=169]	1	4				other molecular function	Pf01370				A8DNN6_WHEAT	unreviewed	Cinnamoyl-CoA reductase (EC 1.2.1.44)		Triticum aestivum (Wheat)			cinnamoyl-CoA reductase activity [GO:0016621];coenzyme binding [GO:0050662]	cinnamoyl-CoA reductase activity [GO:0016621];coenzyme binding [GO:0050662]	GO:0016621;GO:0050662						14	2	2	10	2	349	37.3	6.52	0	349	-2.10589	-2.12694	-2.09538	-2.94857	-4.46152	-4.5059	-3.56511
	2.03589	0.0092069	1.77875	A0A3B6C2K9	Exportin-T	Acetyl [N-Term]	Color2 [A=255, R=169, G=169, B=169]	1	4		transport	nucleus	nucleic acid binding activity	Pf08389, Pf19282				A0A3B6C2K9_WHEAT	unreviewed	Exportin-T (Exportin(tRNA)) (tRNA exportin)		Triticum aestivum (Wheat)	tRNA re-export from nucleus [GO:0071528]	nucleus [GO:0005634]	Ran GTPase binding [GO:0008536];tRNA binding [GO:0000049]	nucleus [GO:0005634];Ran GTPase binding [GO:0008536];tRNA binding [GO:0000049];tRNA re-export from nucleus [GO:0071528]	GO:0000049;GO:0005634;GO:0008536;GO:0071528		TraesCS2B02G197100.1				8	5	6	25	5	980	107.7	5.96	0	980	1.2116	0.9932	1.78539	-0.76675	-0.718252	0.138954	-3.35179
	1.32686	0.0471133	1.77146	A0A3B6EJ05	Abhydrolase_3 domain-containing protein	Met-loss+Acetyl [N-Term]	Color2 [A=255, R=169, G=169, B=169]	1	4				other molecular function	Pf07859				A0A3B6EJ05_WHEAT	unreviewed	Abhydrolase_3 domain-containing protein		Triticum aestivum (Wheat)			hydrolase activity [GO:0016787]	hydrolase activity [GO:0016787]	GO:0016787		TraesCS3A02G307200.1				15	2	2	15	2	327	35.2	6.04	0	327	-2.15516	-1.73432	-2.41642	-2.69357	-4.5581	-4.3686	-2.30458
+	2.09738	0.00799139	1.70121	A0A3B6LGJ2	SAP domain-containing protein		Color2 [A=255, R=169, G=169, B=169]	1	4		cell organization and biogenesis	nucleus	nucleic acid binding activity	Pf02037, Pf02735, Pf03730, Pf03731				A0A3B6LGJ2_WHEAT	unreviewed	SAP domain-containing protein		Triticum aestivum (Wheat)	double-strand break repair via nonhomologous end joining [GO:0006303];telomere maintenance [GO:0000723]	Ku70:Ku80 complex [GO:0043564]	damaged DNA binding [GO:0003684];telomeric DNA binding [GO:0042162]	damaged DNA binding [GO:0003684];double-strand break repair via nonhomologous end joining [GO:0006303];Ku70:Ku80 complex [GO:0043564];telomere maintenance [GO:0000723];telomeric DNA binding [GO:0042162]	GO:0000723;GO:0003684;GO:0006303;GO:0042162;GO:0043564		TraesCS5B02G057400.1				6	2	2	8	2	626	70.1	5.68	0	626	-4.10019	-2.96445	-3.62393	-5.47584	-5.19501	-5.12135	-4.2933
	1.38488	0.0412215	1.66741	A0A3B6RJF4	Uncharacterized protein		Color2 [A=255, R=169, G=169, B=169]	1	4		transport	mitochondrion	transporter activity	Pf00153, Pf13499				A0A3B6RJF4_WHEAT	unreviewed	Uncharacterized protein		Triticum aestivum (Wheat)		integral component of membrane [GO:0016021]	calcium ion binding [GO:0005509];transmembrane transporter activity [GO:0022857]	calcium ion binding [GO:0005509];integral component of membrane [GO:0016021];transmembrane transporter activity [GO:0022857]	GO:0005509;GO:0016021;GO:0022857		TraesCS7A02G376600.1				13	4	4	19	4	520	56.6	5.88	0	520	-1.73656	-1.94361	-1.9504	-4.65593	-3.06032	-2.91656	-3.98204
	1.32267	0.0475701	1.64909	W5FNF0	Protein-serine/threonine phosphatase		Color2 [A=255, R=169, G=169, B=169]	1	4		RNA metabolism	nucleus	other molecular function	Pf04722				W5FNF0_WHEAT	unreviewed	Uncharacterized protein		Triticum aestivum (Wheat)	mRNA processing [GO:0006397]	nucleus [GO:0005634]	phosphoprotein phosphatase activity [GO:0004721]	mRNA processing [GO:0006397];nucleus [GO:0005634];phosphoprotein phosphatase activity [GO:0004721]	GO:0004721;GO:0005634;GO:0006397		TraesCS5A02G112700.1;TraesCS5B02G118100.1				18	2	2	26	2	198	22.7	6.14	0	198	-3.5727	-2.96867	-3.84826	-6.03276	-4.22288	-5.08126	-1.66123
	1.84348	0.0143391	1.61707	A0A3B6PM07	Uncharacterized protein	Acetyl [N-Term]	Color2 [A=255, R=169, G=169, B=169]	1	4			other cell component		Pf12348				A0A3B6PM07_WHEAT	unreviewed	Uncharacterized protein		Triticum aestivum (Wheat)							TraesCS6B02G253200.2			Cluster -1998	3	3	3	46	1	1435	159.8	7.49	0	1435	-2.64157	-3.25446	-2.4422	-4.76974	-4.62614	-3.79355	-4.05833
+	4.02843	9.36639e-05	1.61531	A0A3B5YQA2	Uncharacterized protein		Color2 [A=255, R=169, G=169, B=169]	1	4		other metabolic processes		other molecular function	Pf00891, Pf08100				A0A3B5YQA2_WHEAT	unreviewed	Uncharacterized protein		Triticum aestivum (Wheat)			O-methyltransferase activity [GO:0008171];protein dimerization activity [GO:0046983]	O-methyltransferase activity [GO:0008171];protein dimerization activity [GO:0046983]	GO:0008171;GO:0046983		TraesCS1B02G021000.1			Cluster -1997	14	4	4	23	4	371	40.5	5.45	0	371	2.30359	2.43645	2.27434	0.550362	0.848661	0.76943	0.101361
+	3.76835	0.000170471	1.58183	A0A3B6QJ54	Lysine ketoglutarate reductase		Color2 [A=255, R=169, G=169, B=169]	1	4		other metabolic processes	other cell component	other molecular function	Pf03435, Pf04455, Pf05222, Pf16653				A0A3B6QJ54_WHEAT	unreviewed	Uncharacterized protein		Triticum aestivum (Wheat)			oxidoreductase activity [GO:0016491]	oxidoreductase activity [GO:0016491]	GO:0016491		TraesCS6D02G325100.1			Cluster -1998	5	3	3	33	2	1049	115.5	5.87	0	1049	-1.90817	-2.0425	-1.9943	-3.35213	-3.61819	-3.72015	-4.75997
+	2.7453	0.00179762	1.56114	A0A3B6RGV2	Uncharacterized protein		Color2 [A=255, R=169, G=169, B=169]	1	4		DNA metabolism	cytosol	enzyme regulator activity	Pf11919, Pf16507				A0A3B6RGV2_WHEAT	unreviewed	Uncharacterized protein		Triticum aestivum (Wheat)			lysine-acetylated histone binding [GO:0070577];peptidase activator activity [GO:0016504];proteasome binding [GO:0070628]	lysine-acetylated histone binding [GO:0070577];peptidase activator activity [GO:0016504];proteasome binding [GO:0070628]	GO:0016504;GO:0070577;GO:0070628		TraesCS7A02G219800.2			Cluster -1997	5	5	5	44	5	1778	198.4	6.74	0	1778	-0.245731	0.147066	-0.418379	-1.78507	-1.48792	-1.92746	-3.48445
	1.67479	0.0211452	1.55849	A0A3B5YTG2	PPR_long domain-containing protein		Color2 [A=255, R=169, G=169, B=169]	1	4					Pf01535, Pf17177				A0A3B5YTG2_WHEAT	unreviewed	PPR_long domain-containing protein		Triticum aestivum (Wheat)							TraesCS1B02G108800.1				34	10	10	135	1	452	50.7	7.37	0	452	-1.88449	-2.89181	-2.23348	-3.28901	-4.19531	-4.20091	-2.69504
	1.89485	0.0127394	1.55136	A0A3B6EKL2	Coatomer subunit delta	Met-loss [N-Term]	Color2 [A=255, R=169, G=169, B=169]	1	4		transport	ER/Golgi		Pf00928				A0A3B6EKL2_WHEAT	unreviewed	Coatomer subunit delta		Triticum aestivum (Wheat)	protein transport [GO:0015031];retrograde vesicle-mediated transport, Golgi to endoplasmic reticulum [GO:0006890]	COPI vesicle coat [GO:0030126];Golgi membrane [GO:0000139]		COPI vesicle coat [GO:0030126];Golgi membrane [GO:0000139];protein transport [GO:0015031];retrograde vesicle-mediated transport, Golgi to endoplasmic reticulum [GO:0006890]	GO:0000139;GO:0006890;GO:0015031;GO:0030126		TraesCS3A02G352400.2			Cluster -1998	13	6	6	56	2	510	56.5	5.85	0	510	0.0809612	0.237045	-0.809574	-1.41731	-1.78154	-1.9468	-1.78595
+	2.9743	0.00106097	1.5359	A0A3B6I0Y2	ANK_REP_REGION domain-containing protein		Color2 [A=255, R=169, G=169, B=169]	1	4		protein metabolism			Pf12796				A0A3B6I0Y2_WHEAT	unreviewed	ANK_REP_REGION domain-containing protein		Triticum aestivum (Wheat)							TraesCS4A02G410500.1				23	3	3	28	1	208	21.8	4.45	2	208	0.55884	0.434982	0.120794	-1.27144	-0.913673	-1.30797	-1.17063
	1.47297	0.0336536	1.53254	A0A3B5XZI1	Uncharacterized protein		Color2 [A=255, R=169, G=169, B=169]	1	4				nucleic acid binding activity	Pf00013				A0A3B5XZI1_WHEAT	unreviewed	Uncharacterized protein		Triticum aestivum (Wheat)			RNA binding [GO:0003723]	RNA binding [GO:0003723]	GO:0003723		TraesCS1A02G164200.4				10	3	3	9	1	567	62.2	7.61	0	567	-3.07554	-2.87515	-2.82174	-3.89545	-5.40382	-4.07078	-6.24704
	1.68657	0.0205793	1.48672	A0A3B6SJ82	Uncharacterized protein		Color2 [A=255, R=169, G=169, B=169]	1	4		transport	other membranes		Pf14938				A0A3B6SJ82_WHEAT	unreviewed	Uncharacterized protein		Triticum aestivum (Wheat)	intracellular protein transport [GO:0006886]	cell [GO:0005623]		cell [GO:0005623];intracellular protein transport [GO:0006886]	GO:0005623;GO:0006886		TraesCS7B02G182700.3			Cluster -1997	50	9	9	210	1	266	29.7	5.12	0	266	-1.38868	-0.668907	-0.577656	-1.75247	-2.71395	-2.62899	-2.69575
+	2.37395	0.00422715	1.47304	A0A3B6C9V2	Uncharacterized protein		Color2 [A=255, R=169, G=169, B=169]	1	4		developmental processes	other membranes		Pf11891				A0A3B6C9V2_WHEAT	unreviewed	Uncharacterized protein		Triticum aestivum (Wheat)		integral component of membrane [GO:0016021]		integral component of membrane [GO:0016021]	GO:0016021		TraesCS2B02G394800.1			Cluster -1997	10	3	3	17	3	393	41.3	7.64	0	393	-0.401514	-0.724052	-0.576542	-2.17682	-1.58568	-2.35872	-3.55066
+	2.72506	0.00188339	1.45677	A0A3B6EDE3	Uncharacterized protein		Color2 [A=255, R=169, G=169, B=169]	1	4		other biological processes	non-structural extracellular	enzyme regulator activity	Pf00228				A0A3B6EDE3_WHEAT	unreviewed	Uncharacterized protein		Triticum aestivum (Wheat)		extracellular region [GO:0005576]	serine-type endopeptidase inhibitor activity [GO:0004867]	extracellular region [GO:0005576];serine-type endopeptidase inhibitor activity [GO:0004867]	GO:0004867;GO:0005576		TraesCS3A02G046000.1			Cluster -1998	31	3	3	39	2	177	18.9	7.66	1	177	0.719048	0.958607	1.20565	-0.779127	-0.33445	-0.373425	-6.61013
	1.49795	0.0317726	1.44724	A0A3B6A020	Signal recognition particle 54 kDa protein		Color2 [A=255, R=169, G=169, B=169]	1	4		transport	cytosol	nucleic acid binding activity	Pf00448, Pf02881, Pf02978				A0A3B6A020_WHEAT	unreviewed	Signal recognition particle 54 kDa protein		Triticum aestivum (Wheat)	SRP-dependent cotranslational protein targeting to membrane [GO:0006614]	signal recognition particle, endoplasmic reticulum targeting [GO:0005786]	7S RNA binding [GO:0008312];GTP binding [GO:0005525];GTPase activity [GO:0003924]	7S RNA binding [GO:0008312];GTP binding [GO:0005525];GTPase activity [GO:0003924];signal recognition particle, endoplasmic reticulum targeting [GO:0005786];SRP-dependent cotranslational protein targeting to membrane [GO:0006614]	GO:0003924;GO:0005525;GO:0005786;GO:0006614;GO:0008312		TraesCS1D02G329300.1			Cluster -1997	15	5	5	29	5	497	54.4	9.25	0	497	2.69744	1.41242	2.40993	0.696949	1.12046	0.360661	-2.47685
	2.01609	0.00963626	1.4396	A0A3B6C9W1	Uncharacterized protein		Color2 [A=255, R=169, G=169, B=169]	1	4					Pf00415				A0A3B6C9W1_WHEAT	unreviewed	Uncharacterized protein		Triticum aestivum (Wheat)	response to UV-B [GO:0010224]		photoreceptor activity [GO:0009881];protein homodimerization activity [GO:0042803]	photoreceptor activity [GO:0009881];protein homodimerization activity [GO:0042803];response to UV-B [GO:0010224]	GO:0009881;GO:0010224;GO:0042803		TraesCS2B02G323100.2			Cluster -1997	13	3	3	26	3	439	46.5	5.92	0	439	0.643511	0.197794	0.228165	-1.2417	-1.45794	-0.549692	-0.128615
	1.47746	0.0333076	1.43343	A0A3B6KTR7	ATP phosphoribosyltransferase		Color2 [A=255, R=169, G=169, B=169]	1	4		other metabolic processes	other cell component	other molecular function	Pf01634, Pf08029				A0A3B6KTR7_WHEAT	unreviewed	Uncharacterized protein		Triticum aestivum (Wheat)	histidine biosynthetic process [GO:0000105]	cytoplasm [GO:0005737]	ATP phosphoribosyltransferase activity [GO:0003879];magnesium ion binding [GO:0000287]	ATP phosphoribosyltransferase activity [GO:0003879];cytoplasm [GO:0005737];histidine biosynthetic process [GO:0000105];magnesium ion binding [GO:0000287]	GO:0000105;GO:0000287;GO:0003879;GO:0005737		TraesCS5A02G501900.1				22	5	5	16	1	379	41	6.92	0	379	-2.87288	-2.95001	-2.66898	-3.69686	-3.96072	-5.13458	-5.68823
+	2.83621	0.00145812	1.42352	A0A3B6NPI0	Ammonium transporter		Color2 [A=255, R=169, G=169, B=169]	1	4		transport	plasma membrane	transporter activity	Pf00909				A0A3B6NPI0_WHEAT	unreviewed	Ammonium transporter		Triticum aestivum (Wheat)		integral component of membrane [GO:0016021]	ammonium transmembrane transporter activity [GO:0008519]	ammonium transmembrane transporter activity [GO:0008519];integral component of membrane [GO:0016021]	GO:0008519;GO:0016021		TraesCS6A02G226800.1			Cluster -1997	10	3	5	44	3	503	52.8	7.71	0	503	0.374651	0.521706	0.524975	-1.14887	-0.599516	-1.10084	-2.08169
	1.95704	0.0110399	1.40563	A0A3B6NX94	ABC transporter domain-containing protein		Color2 [A=255, R=169, G=169, B=169]	1	4				other molecular function	Pf00005				A0A3B6NX94_WHEAT	unreviewed	ABC transporter domain-containing protein		Triticum aestivum (Wheat)			ATP binding [GO:0005524];ATPase activity [GO:0016887]	ATP binding [GO:0005524];ATPase activity [GO:0016887]	GO:0005524;GO:0016887		TraesCS6A02G377900.1				17	3	3	13	1	291	32.6	6.65	1	291	-2.90149	-3.47903	-3.33974	-4.28579	-4.49687	-5.15449	-4.34022
+	2.32534	0.00472783	1.39601	A0A1D5SXM7	Uncharacterized protein	Acetyl [N-Term]	Color2 [A=255, R=169, G=169, B=169]	1	4		transport	ER/Golgi		Pf07970, Pf13850				A0A1D5SXM7_WHEAT	unreviewed	Uncharacterized protein		Triticum aestivum (Wheat)		integral component of membrane [GO:0016021]		integral component of membrane [GO:0016021]	GO:0016021		TraesCS1A02G307700.1;TraesCS1D02G307100.1			Cluster -1997	22	5	5	31	4	383	43	6.79	0	383	0.827063	0.949778	0.248821	-0.668316	-0.943821	-0.550224	0.253629
+	2.72627	0.00187814	1.39583	A0A3B6HT23	Trehalose 6-phosphate phosphatase		Color2 [A=255, R=169, G=169, B=169]	1	4		other metabolic processes		other molecular function	Pf00982, Pf02358				A0A3B6HT23_WHEAT	unreviewed	Glyco_transf_20 domain-containing protein		Triticum aestivum (Wheat)	trehalose biosynthetic process [GO:0005992]		catalytic activity [GO:0003824]	catalytic activity [GO:0003824];trehalose biosynthetic process [GO:0005992]	GO:0003824;GO:0005992		TraesCS4A02G062900.3			Cluster -1997	14	7	7	35	5	870	98	5.63	1	870	0.450409	-0.0710907	0.501923	-1.05674	-1.03628	-1.21322	-1.08037
+	2.64869	0.00224551	1.38052	A0A3B6QK76	Glucosamine 6-phosphate N-acetyltransferase		Color2 [A=255, R=169, G=169, B=169]	1	4		other metabolic processes	ER/Golgi	other molecular function	Pf00583				A0A3B6QK76_WHEAT	unreviewed	Glucosamine 6-phosphate N-acetyltransferase (EC 2.3.1.4)		Triticum aestivum (Wheat)	UDP-N-acetylglucosamine biosynthetic process [GO:0006048]		glucosamine 6-phosphate N-acetyltransferase activity [GO:0004343]	glucosamine 6-phosphate N-acetyltransferase activity [GO:0004343];UDP-N-acetylglucosamine biosynthetic process [GO:0006048]	GO:0004343;GO:0006048		TraesCS6D02G262000.1			Cluster -1995	15	2	2	7	2	163	17.5	6.55	0	163	-1.35907	-1.4643	-1.63725	-3.09431	-2.5093	-2.99857	-2.47965
	1.87045	0.0134756	1.35936	A0A3B5Z6I7	FAD-binding PCMH-type domain-containing protein		Color2 [A=255, R=169, G=169, B=169]	1	4				other molecular function	Pf01565, Pf08031				A0A3B5Z6I7_WHEAT	unreviewed	FAD-binding PCMH-type domain-containing protein		Triticum aestivum (Wheat)			FAD binding [GO:0071949];oxidoreductase activity [GO:0016491]	FAD binding [GO:0071949];oxidoreductase activity [GO:0016491]	GO:0016491;GO:0071949		TraesCS1B02G456900.1			Cluster -1997	7	3	3	19	3	498	54.9	6.58	0	498	0.106274	1.16321	0.78968	-0.838978	-0.647549	-0.532393	-0.954099
+	2.54825	0.00282976	1.35113	A0A3B6MQQ9	Glycosyltransferase		Color2 [A=255, R=169, G=169, B=169]	1	4				other molecular function	Pf00201				A0A3B6MQQ9_WHEAT	unreviewed	Glycosyltransferase (EC 2.4.1.-)		Triticum aestivum (Wheat)			transferase activity, transferring hexosyl groups [GO:0016758]	transferase activity, transferring hexosyl groups [GO:0016758]	GO:0016758		TraesCS5D02G190100.1			Cluster -1998	8	2	2	10	2	492	53	5.03	0	492	-0.625555	-0.823162	-1.30041	-2.36929	-2.22078	-2.21245	-1.4751
+	3.0865	0.000819416	1.31461	A0A3B6KE69	AMP-binding domain-containing protein		Color2 [A=255, R=169, G=169, B=169]	1	4		other metabolic processes		cytoskeletal activity	Pf00501, Pf13193				A0A3B6KE69_WHEAT	unreviewed	AMP-binding domain-containing protein		Triticum aestivum (Wheat)			catalytic activity [GO:0003824]	catalytic activity [GO:0003824]	GO:0003824		TraesCS5A02G133200.3			Cluster -1997	19	7	7	78	6	691	75.8	7.24	0	691	0.18104	0.241982	-0.0493755	-0.976551	-1.36914	-1.22448	-2.42352
	1.5014	0.0315212	1.31341	A0A3B6DIS9	Uncharacterized protein		Color2 [A=255, R=169, G=169, B=169]	1	4									A0A3B6DIS9_WHEAT	unreviewed	Uncharacterized protein		Triticum aestivum (Wheat)							TraesCS2D02G425400.1			Cluster -1997	13	3	3	39	2	320	34.1	7.47	1	320	0.698956	-0.217524	1.03884	-0.594234	-1.10066	-0.725048	-2.05664
	1.36348	0.0433033	1.29262	A0A3B6NM56	Proteasome subunit alpha type		Color2 [A=255, R=169, G=169, B=169]	1	4		protein metabolism	nucleus		Pf00227, Pf10584				A0A3B6NM56_WHEAT	unreviewed	Proteasome subunit alpha type (EC 3.4.25.1)		Triticum aestivum (Wheat)	ubiquitin-dependent protein catabolic process [GO:0006511]	cytoplasm [GO:0005737];nucleus [GO:0005634];proteasome core complex, alpha-subunit complex [GO:0019773]	threonine-type endopeptidase activity [GO:0004298]	cytoplasm [GO:0005737];nucleus [GO:0005634];proteasome core complex, alpha-subunit complex [GO:0019773];threonine-type endopeptidase activity [GO:0004298];ubiquitin-dependent protein catabolic process [GO:0006511]	GO:0004298;GO:0005634;GO:0005737;GO:0006511;GO:0019773		TraesCS6A02G097800.1			Cluster -1997	53	10	10	196	2	288	31.1	5.21	0	288	0.215879	-0.143322	0.543577	-0.745119	-1.87687	-0.639738	-3.64442
	1.33337	0.0464123	1.29183	A0A3B6LWH2	ADF-H domain-containing protein	Acetyl [N-Term];Met-loss+Acetyl [N-Term]	Color2 [A=255, R=169, G=169, B=169]	1	4		cell organization and biogenesis	cytoskeleton	cytoskeletal activity	Pf00241				A0A3B6LWH2_WHEAT	unreviewed	ADF-H domain-containing protein		Triticum aestivum (Wheat)	actin filament depolymerization [GO:0030042]	actin cytoskeleton [GO:0015629]	actin binding [GO:0003779]	actin binding [GO:0003779];actin cytoskeleton [GO:0015629];actin filament depolymerization [GO:0030042]	GO:0003779;GO:0015629;GO:0030042		TraesCS5B02G491500.1				58	6	6	59	1	142	15.7	4.59	5	142	1.95288	0.747572	1.71016	0.390163	-0.347645	0.492607	0.619491
+	2.51266	0.0030714	1.27026	A0A3B6IS32	Uncharacterized protein		Color2 [A=255, R=169, G=169, B=169]	1	4		protein metabolism		other molecular function	Pf13410, Pf13417				A0A3B6IS32_WHEAT	unreviewed	Uncharacterized protein		Triticum aestivum (Wheat)							TraesCS4B02G199700.1			Cluster -1997	48	7	7	62	3	243	27.1	5.5	0	243	0.223518	0.876274	0.72574	-0.627853	-0.705307	-0.6521	-0.842174
+	2.6863	0.00205922	1.25708	A0A3B6JJ78	Phosphoenolpyruvate carboxykinase (ATP)		Color2 [A=255, R=169, G=169, B=169]	1	4		other metabolic processes	cytosol	other molecular function	Pf01293				A0A3B6JJ78_WHEAT	unreviewed	Uncharacterized protein		Triticum aestivum (Wheat)	gluconeogenesis [GO:0006094]		ATP binding [GO:0005524];phosphoenolpyruvate carboxykinase (ATP) activity [GO:0004612]	ATP binding [GO:0005524];gluconeogenesis [GO:0006094];phosphoenolpyruvate carboxykinase (ATP) activity [GO:0004612]	GO:0004612;GO:0005524;GO:0006094		TraesCS4D02G220500.1			Cluster -1997	5	2	2	6	2	668	73.6	7.15	0	668	-1.3624	-0.854889	-0.887199	-2.35787	-2.16108	-2.35679	-2.7713
+	2.49281	0.00321506	1.24408	A0A3B5ZTH9	Uncharacterized protein		Color2 [A=255, R=169, G=169, B=169]	1	4		other metabolic processes	other cell component	other molecular function	Pf02798, Pf13410				A0A3B5ZTH9_WHEAT	unreviewed	Uncharacterized protein		Triticum aestivum (Wheat)							TraesCS1D02G190100.1			Cluster -1998	20	3	3	38	1	235	25.7	5.15	2	235	-0.322504	0.0177784	-0.530817	-1.65127	-1.29302	-1.62349	-0.969747
	1.95736	0.0110316	1.22645	A0A1D6B0F9	Uncharacterized protein		Color2 [A=255, R=169, G=169, B=169]	1	4					Pf04525				A0A1D6B0F9_WHEAT	unreviewed	Uncharacterized protein		Triticum aestivum (Wheat)							TraesCS6B02G073600.1;TraesCS6D02G057700.1			Cluster -1997	13	3	3	15	3	204	22.4	7.91	0	204	-0.0798473	-0.10911	0.709654	-0.943419	-1.13187	-1.08337	-1.5388
	2.16318	0.00686783	1.2249	A0A3B6ISW3	t-SNARE coiled-coil homology domain-containing protein	Acetyl [N-Term];Met-loss+Acetyl [N-Term]	Color2 [A=255, R=169, G=169, B=169]	1	4		cell organization and biogenesis	ER/Golgi	other molecular function	Pf03908				A0A3B6ISW3_WHEAT	unreviewed	t-SNARE coiled-coil homology domain-containing protein		Triticum aestivum (Wheat)	retrograde vesicle-mediated transport, Golgi to endoplasmic reticulum [GO:0006890]	integral component of membrane [GO:0016021]	SNAP receptor activity [GO:0005484]	integral component of membrane [GO:0016021];retrograde vesicle-mediated transport, Golgi to endoplasmic reticulum [GO:0006890];SNAP receptor activity [GO:0005484]	GO:0005484;GO:0006890;GO:0016021		TraesCS4B02G157900.2			Cluster -1998	8	2	2	10	2	273	30.7	8.84	0	273	-2.22585	-2.03093	-2.41044	-3.10653	-3.39784	-3.83755	-4.57665
	1.40303	0.039534	1.21819	A0A3B6CCC4	Phospholipid scramblase		Color2 [A=255, R=169, G=169, B=169]	1	4		cell organization and biogenesis	plasma membrane	transporter activity	Pf03803				A0A3B6CCC4_WHEAT	unreviewed	Phospholipid scramblase		Triticum aestivum (Wheat)			phospholipid scramblase activity [GO:0017128]	phospholipid scramblase activity [GO:0017128]	GO:0017128		TraesCS2B02G463500.1				8	2	2	8	2	360	40	8.87	0	360	-3.62388	-3.93305	-2.86346	-4.19612	-4.87538	-5.00347	-5.44708
	1.9478	0.0112772	1.20886	A0A3B6LGD7	Shikimate dehydrogenase		Color2 [A=255, R=169, G=169, B=169]	1	4		other metabolic processes		other molecular function	Pf01487, Pf01488, Pf08501, Pf18317				A0A3B6LGD7_WHEAT	unreviewed	Uncharacterized protein		Triticum aestivum (Wheat)	shikimate metabolic process [GO:0019632]		3-dehydroquinate dehydratase activity [GO:0003855];NADP binding [GO:0050661];shikimate 3-dehydrogenase (NADP+) activity [GO:0004764]	3-dehydroquinate dehydratase activity [GO:0003855];NADP binding [GO:0050661];shikimate 3-dehydrogenase (NADP+) activity [GO:0004764];shikimate metabolic process [GO:0019632]	GO:0003855;GO:0004764;GO:0019632;GO:0050661		TraesCS5B02G102400.1			Cluster -1997	11	3	3	24	1	532	57	6.7	2	532	-1.05963	-0.869659	-0.972925	-2.68153	-2.06929	-1.77796	-3.32298
+	3.59458	0.000254346	1.20389	A0A3B5ZVN1	DLH domain-containing protein		Color2 [A=255, R=169, G=169, B=169]	1	4				other molecular function	Pf01738				A0A3B5ZVN1_WHEAT	unreviewed	DLH domain-containing protein		Triticum aestivum (Wheat)			hydrolase activity [GO:0016787]	hydrolase activity [GO:0016787]	GO:0016787		TraesCS1D02G249200.1			Cluster -1998	20	3	3	21	1	241	25.6	5.45	0	241	-2.34817	-2.23998	-2.42151	-3.38388	-3.57168	-3.66577	-5.26912
	1.95761	0.0110252	1.1968	A0A3B6TLP2	Uncharacterized protein		Color2 [A=255, R=169, G=169, B=169]	1	4		other metabolic processes	other cell component		Pf01965				A0A3B6TLP2_WHEAT	unreviewed	Uncharacterized protein		Triticum aestivum (Wheat)							TraesCS7D02G329500.1				18	4	4	40	1	435	46	6.44	0	435	-1.7515	-1.56924	-1.73281	-2.48442	-2.78601	-3.37353	-3.60267
	1.67016	0.0213716	1.1957	A0A3B6A034	Phospholipase D		Color2 [A=255, R=169, G=169, B=169]	1	4		other metabolic processes	plasma membrane	other molecular function	Pf00168, Pf00614, Pf12357				A0A3B6A034_WHEAT	unreviewed	Phospholipase D (EC 3.1.4.4)		Triticum aestivum (Wheat)	lipid catabolic process [GO:0016042];phosphatidylcholine metabolic process [GO:0046470]	membrane [GO:0016020]	calcium ion binding [GO:0005509];N-acylphosphatidylethanolamine-specific phospholipase D activity [GO:0070290];phospholipase D activity [GO:0004630]	calcium ion binding [GO:0005509];lipid catabolic process [GO:0016042];membrane [GO:0016020];N-acylphosphatidylethanolamine-specific phospholipase D activity [GO:0070290];phosphatidylcholine metabolic process [GO:0046470];phospholipase D activity [GO:0004630]	GO:0004630;GO:0005509;GO:0016020;GO:0016042;GO:0046470;GO:0070290		TraesCS1D02G379900.2			Cluster -1997	6	4	4	65	3	834	92.5	7.02	0	834	-1.38664	-0.455252	-0.888462	-1.93457	-1.9103	-2.4726	-2.62641
	1.86662	0.0135949	1.177	A0A3B6I0U3	Protein kinase domain-containing protein		Color2 [A=255, R=169, G=169, B=169]	1	4		protein metabolism		kinase activity	Pf07714				A0A3B6I0U3_WHEAT	unreviewed	Protein kinase domain-containing protein		Triticum aestivum (Wheat)			ATP binding [GO:0005524];protein tyrosine kinase activity [GO:0004713]	ATP binding [GO:0005524];protein tyrosine kinase activity [GO:0004713]	GO:0004713;GO:0005524		TraesCS4A02G341700.1			Cluster -1997	30	6	6	52	3	368	40.7	6.67	0	368	-1.26267	-0.576584	-1.0661	-2.13586	-2.48141	-1.81907	-3.42135
+	2.645	0.00226466	1.16994	A0A3B6QA65	Protein disulfide-isomerase		Color2 [A=255, R=169, G=169, B=169]	1	4		stress response	ER/Golgi	other molecular function	Pf00085, Pf13848				A0A3B6QA65_WHEAT	unreviewed	Protein disulfide-isomerase (EC 5.3.4.1)		Triticum aestivum (Wheat)	cell redox homeostasis [GO:0045454]	cell [GO:0005623]	protein disulfide isomerase activity [GO:0003756]	cell [GO:0005623];cell redox homeostasis [GO:0045454];protein disulfide isomerase activity [GO:0003756]	GO:0003756;GO:0005623;GO:0045454		TraesCS6D02G005200.1			Cluster -1997	25	11	11	154	1	588	63.8	4.75	0	588	-1.25469	-1.28454	-0.889938	-2.44041	-2.09174	-2.40684	-2.14711
	2.04459	0.00902415	1.16519	A0A3B6N2Z1	Lipoxygenase		Color2 [A=255, R=169, G=169, B=169]	1	4		other metabolic processes		other molecular function	Pf00305, Pf01477				A0A3B6N2Z1_WHEAT	unreviewed	Lipoxygenase (EC 1.13.11.-)		Triticum aestivum (Wheat)	oxylipin biosynthetic process [GO:0031408]		metal ion binding [GO:0046872];oxidoreductase activity, acting on single donors with incorporation of molecular oxygen, incorporation of two atoms of oxygen [GO:0016702]	metal ion binding [GO:0046872];oxidoreductase activity, acting on single donors with incorporation of molecular oxygen, incorporation of two atoms of oxygen [GO:0016702];oxylipin biosynthetic process [GO:0031408]	GO:0016702;GO:0031408;GO:0046872		TraesCS5D02G513100.1				19	10	10	151	5	868	96.9	5.92	0	868	0.791979	0.61388	0.823204	-0.643841	0.0513325	-0.674009	-1.44707
+	2.30812	0.00491901	1.16236	A0A3B6TLM4	Bet_v_1 domain-containing protein		Color2 [A=255, R=169, G=169, B=169]	1	4		signal transduction	nucleus	enzyme regulator activity	Pf00407				A0A3B6TLM4_WHEAT	unreviewed	Bet_v_1 domain-containing protein		Triticum aestivum (Wheat)	abscisic acid-activated signaling pathway [GO:0009738];defense response [GO:0006952];response to biotic stimulus [GO:0009607]		abscisic acid binding [GO:0010427];protein phosphatase inhibitor activity [GO:0004864];signaling receptor activity [GO:0038023]	abscisic acid binding [GO:0010427];abscisic acid-activated signaling pathway [GO:0009738];defense response [GO:0006952];protein phosphatase inhibitor activity [GO:0004864];response to biotic stimulus [GO:0009607];signaling receptor activity [GO:0038023]	GO:0004864;GO:0006952;GO:0009607;GO:0009738;GO:0010427;GO:0038023		TraesCS7D02G164500.1			Cluster -1997	29	3	3	32	2	160	17.1	5.3	0	160	-1.14475	-0.462212	-0.776543	-1.90818	-1.88264	-2.07978	-5.93816
+	2.94372	0.00113835	1.15489	A0A3B6AZG5	SOR_SNZ domain-containing protein		Color2 [A=255, R=169, G=169, B=169]	1	4		other metabolic processes		other molecular function	Pf01680				A0A3B6AZG5_WHEAT	unreviewed	SOR_SNZ domain-containing protein		Triticum aestivum (Wheat)	pyridoxal phosphate biosynthetic process [GO:0042823]		catalytic activity [GO:0003824]	catalytic activity [GO:0003824];pyridoxal phosphate biosynthetic process [GO:0042823]	GO:0003824;GO:0042823		TraesCS2A02G268800.1			Cluster -1997	10	3	3	20	2	386	41.6	7.18	0	386	-0.234289	-0.0498848	-0.260994	-1.49162	-1.09625	-1.42197	-3.74906
	1.91966	0.0120321	1.13467	A0A3B6QEH8	Uncharacterized protein	Acetyl [N-Term]	Color2 [A=255, R=169, G=169, B=169]	1	4			cytosol	other molecular function	Pf03446, Pf14833				A0A3B6QEH8_WHEAT	unreviewed	Uncharacterized protein		Triticum aestivum (Wheat)			NAD binding [GO:0051287];NADP binding [GO:0050661];oxidoreductase activity [GO:0016491]	NAD binding [GO:0051287];NADP binding [GO:0050661];oxidoreductase activity [GO:0016491]	GO:0016491;GO:0050661;GO:0051287		TraesCS6D02G137700.1			Cluster -1997	63	11	11	178	2	291	30.4	6.37	0	291	-0.614731	-0.617403	-0.720377	-1.51602	-2.30077	-1.53975	-2.80538
+	2.42911	0.00372302	1.12358	W5D3M9	Pyr_redox_2 domain-containing protein		Color2 [A=255, R=169, G=169, B=169]	1	4		other metabolic processes	mitochondrion	other molecular function	Pf07992		W5D3M9		W5D3M9_WHEAT	unreviewed	Pyr_redox_2 domain-containing protein	TRAES_3BF030500060CFD_c1	Triticum aestivum (Wheat)			oxidoreductase activity [GO:0016491]	oxidoreductase activity [GO:0016491]	GO:0016491					Cluster -1997	13	3	3	13	3	423	46.7	8.27	0	423	-2.37074	-2.81723	-2.512	-3.94882	-3.58539	-3.53651	-3.58887
+	2.48652	0.00326194	1.10221	A0A3B6HS82	Uncharacterized protein		Color2 [A=255, R=169, G=169, B=169]	1	4		protein metabolism		other molecular function	Pf13410, Pf13417				A0A3B6HS82_WHEAT	unreviewed	Uncharacterized protein		Triticum aestivum (Wheat)							TraesCS4A02G104300.1			Cluster -1998	59	9	9	68	5	243	27.1	5.94	4	243	2.41484	2.62197	2.93888	1.38343	1.63979	1.64583	1.43295
+	3.0261	0.000941674	1.10198	A0A3B6JMT3	Uncharacterized protein		Color2 [A=255, R=169, G=169, B=169]	1	4		other biological processes;other metabolic processes	other cell component	other molecular function	Pf00043, Pf02798				A0A3B6JMT3_WHEAT	unreviewed	Uncharacterized protein		Triticum aestivum (Wheat)							TraesCS4D02G295400.1			Cluster -1997	8	2	2	36	1	235	25.1	6.3	0	235	0.0282364	0.299522	-0.118931	-0.981318	-1.03325	-1.08256	-1.79594
	1.61822	0.0240871	1.09851	A0A3B6LI62	Metalloenzyme domain-containing protein		Color2 [A=255, R=169, G=169, B=169]	1	4		other metabolic processes		other molecular function	Pf01676, Pf10143				A0A3B6LI62_WHEAT	unreviewed	Metalloenzyme domain-containing protein		Triticum aestivum (Wheat)			2,3-bisphosphoglycerate-independent phosphoglycerate mutase activity [GO:0046537];metal ion binding [GO:0046872]	2,3-bisphosphoglycerate-independent phosphoglycerate mutase activity [GO:0046537];metal ion binding [GO:0046872]	GO:0046537;GO:0046872		TraesCS5B02G101800.1			Cluster -1997	13	4	4	49	2	494	52.7	5.77	2	494	0.037859	0.18928	-0.295498	-1.20937	-1.54854	-0.60597	-2.45026
	2.14669	0.0071337	1.09354	A0A077RYW2	Uncharacterized protein OS=Triticum aestivum		Color2 [A=255, R=169, G=169, B=169]	1	4		protein metabolism	mitochondrion	other molecular function	Pf00675, Pf05193		A0A077RYW2		A0A077RYW2_WHEAT	unreviewed	Uncharacterized protein	TRAES_3BF092100120CFD_c1	Triticum aestivum (Wheat)			metal ion binding [GO:0046872];metalloendopeptidase activity [GO:0004222]	metal ion binding [GO:0046872];metalloendopeptidase activity [GO:0004222]	GO:0004222;GO:0046872		TraesCS3B02G279900.1				21	6	6	64	1	503	55.4	6.39	0	503	-2.11278	-2.46215	-2.42937	-3.45888	-3.73188	-3.09416	-3.69792
	2.0882	0.00816201	1.08888	A0A3B5ZXW7	Phospholipase A1	Met-loss+Acetyl [N-Term];Acetyl [N-Term]	Color2 [A=255, R=169, G=169, B=169]	1	4		other metabolic processes		other molecular function	Pf01764				A0A3B5ZXW7_WHEAT	unreviewed	Lipase_3 domain-containing protein		Triticum aestivum (Wheat)	lipid metabolic process [GO:0006629]		phospholipase A1 activity [GO:0008970]	lipid metabolic process [GO:0006629];phospholipase A1 activity [GO:0008970]	GO:0006629;GO:0008970		TraesCS1D02G266200.1			Cluster -1995	18	6	6	40	5	434	47.3	6.73	1	434	0.901466	0.186434	0.675505	-0.503601	-0.374176	-0.625456	0.997531
	1.32338	0.0474919	1.0848	A0A077RYM3	Uncharacterized protein OS=Triticum aestivum		Color2 [A=255, R=169, G=169, B=169]	1	4		other biological processes;other metabolic processes	other cell component	other molecular function	Pf00043, Pf02798		A0A077RYM3		A0A077RYM3_WHEAT	unreviewed	Uncharacterized protein	TRAES_3BF063600060CFD_c1	Triticum aestivum (Wheat)							TraesCS3B02G490400.1			Cluster -1998	20	2	2	39	2	224	24.2	5.85	0	224	-0.962748	-0.516747	-0.953384	-1.51955	-1.56361	-2.60412	-1.0433
	1.75729	0.0174869	1.0741	A0A3B6D933	Glycosyltransferase		Color2 [A=255, R=169, G=169, B=169]	1	4				other molecular function	Pf00201				A0A3B6D933_WHEAT	unreviewed	Glycosyltransferase (EC 2.4.1.-)		Triticum aestivum (Wheat)			transferase activity, transferring hexosyl groups [GO:0016758]	transferase activity, transferring hexosyl groups [GO:0016758]	GO:0016758		TraesCS2D02G165100.1			Cluster -1997	24	8	8	82	6	476	51.6	6.54	1	476	1.85582	1.96804	1.14273	0.625101	0.718723	0.400454	-1.07087
	1.70292	0.0198189	1.07331	A0A3B6KEY6	L-ascorbate peroxidase		Color2 [A=255, R=169, G=169, B=169]	1	4		stress response		other molecular function	Pf00141				A0A3B6KEY6_WHEAT	unreviewed	PEROXIDASE_4 domain-containing protein		Triticum aestivum (Wheat)	response to oxidative stress [GO:0006979]		heme binding [GO:0020037];peroxidase activity [GO:0004601]	heme binding [GO:0020037];peroxidase activity [GO:0004601];response to oxidative stress [GO:0006979]	GO:0004601;GO:0006979;GO:0020037		TraesCS5A02G113100.3				39	8	8	154	1	306	33.4	6.8	1	306	2.10167	2.71626	1.93744	0.875278	1.41549	1.24467	2.60434
	1.5972	0.0252815	1.0676	A0A3B6SQZ8	Uncharacterized protein		Color2 [A=255, R=169, G=169, B=169]	1	4		other metabolic processes		other molecular function	Pf01704				A0A3B6SQZ8_WHEAT	unreviewed	Uncharacterized protein		Triticum aestivum (Wheat)			uridylyltransferase activity [GO:0070569]	uridylyltransferase activity [GO:0070569]	GO:0070569		TraesCS7B02G319900.1			Cluster -1997	7	3	3	19	3	628	68.7	6.74	0	628	-0.818127	-1.03134	-0.906803	-1.6626	-2.58614	-1.71032	-5.17577
	1.64587	0.0226009	1.05184	A0A3B6GXM6	Glycosyltransferase		Color2 [A=255, R=169, G=169, B=169]	1	4				other molecular function	Pf00201				A0A3B6GXM6_WHEAT	unreviewed	Glycosyltransferase (EC 2.4.1.-)		Triticum aestivum (Wheat)			transferase activity, transferring hexosyl groups [GO:0016758]	transferase activity, transferring hexosyl groups [GO:0016758]	GO:0016758		TraesCS3D02G257400.1			Cluster -1997	8	3	3	17	2	477	51.7	5.5	0	477	-3.55188	-2.8869	-3.75395	-4.70494	-4.30645	-4.33686	-5.46299
+	2.7405	0.00181761	1.04957	A0A3B6JPA5	Fe2OG dioxygenase domain-containing protein		Color2 [A=255, R=169, G=169, B=169]	1	4				other molecular function	Pf03171, Pf14226				A0A3B6JPA5_WHEAT	unreviewed	Fe2OG dioxygenase domain-containing protein		Triticum aestivum (Wheat)			metal ion binding [GO:0046872];oxidoreductase activity [GO:0016491]	metal ion binding [GO:0046872];oxidoreductase activity [GO:0016491]	GO:0016491;GO:0046872		TraesCS4D02G363100.1			Cluster -1997	9	3	3	15	1	349	39.3	5.74	2	349	-0.650755	-0.928514	-0.560514	-1.59065	-1.89393	-1.80391	-4.53006
	2.12392	0.00751756	1.04523	A0A3B5ZPB4	Aminotran_1_2 domain-containing protein		Color2 [A=255, R=169, G=169, B=169]	1	4		other metabolic processes		other molecular function	Pf00155				A0A3B5ZPB4_WHEAT	unreviewed	Aminotran_1_2 domain-containing protein		Triticum aestivum (Wheat)	biosynthetic process [GO:0009058];cellular amino acid metabolic process [GO:0006520]		pyridoxal phosphate binding [GO:0030170];transaminase activity [GO:0008483]	biosynthetic process [GO:0009058];cellular amino acid metabolic process [GO:0006520];pyridoxal phosphate binding [GO:0030170];transaminase activity [GO:0008483]	GO:0006520;GO:0008483;GO:0009058;GO:0030170		TraesCS1D02G073000.3			Cluster -1997	12	3	3	21	1	424	46	5.73	2	424	-1.31177	-0.672657	-0.820137	-2.11818	-1.83976	-1.98233	-1.55425
	2.21596	0.00608189	1.04327	A0A3B6ATM7	G-patch domain-containing protein		Color2 [A=255, R=169, G=169, B=169]	1	4		RNA metabolism	nucleus	nucleic acid binding activity	Pf01585, Pf07842, Pf12457				A0A3B6ATM7_WHEAT	unreviewed	G-patch domain-containing protein		Triticum aestivum (Wheat)	mRNA processing [GO:0006397];RNA splicing [GO:0008380]	spliceosomal complex [GO:0005681]	nucleic acid binding [GO:0003676]	mRNA processing [GO:0006397];nucleic acid binding [GO:0003676];RNA splicing [GO:0008380];spliceosomal complex [GO:0005681]	GO:0003676;GO:0005681;GO:0006397;GO:0008380		TraesCS2A02G161800.1			Cluster -1998	6	2	2	18	2	824	94	6.13	0	824	-1.97389	-2.49068	-2.19987	-3.22088	-3.06845	-3.50491	-2.84687
	1.79181	0.0161508	1.03665	A0A3B5Y0U4	Uncharacterized protein		Color2 [A=255, R=169, G=169, B=169]	1	4				other molecular function	Pf00168, Pf07002				A0A3B5Y0U4_WHEAT	unreviewed	Uncharacterized protein		Triticum aestivum (Wheat)							TraesCS1A02G236100.2				6	2	2	9	2	589	64.8	6.04	0	589	-3.00124	-2.91775	-2.9998	-3.84146	-3.67155	-4.51575	-4.85174
	1.67756	0.0210105	1.03348	A0A3B6GVA2	Glycosyltransferase		Color2 [A=255, R=169, G=169, B=169]	1	4				other molecular function	Pf00201				A0A3B6GVA2_WHEAT	unreviewed	Glycosyltransferase (EC 2.4.1.-)		Triticum aestivum (Wheat)			transferase activity, transferring hexosyl groups [GO:0016758]	transferase activity, transferring hexosyl groups [GO:0016758]	GO:0016758		TraesCS3D02G279400.1				13	3	3	12	3	471	50.8	5.68	0	471	-1.65299	-1.09098	-1.31083	-2.79683	-2.34628	-2.01214	-3.76298
	1.48643	0.0326262	1.02776	A0A3B6PMT3	Uncharacterized protein		Color2 [A=255, R=169, G=169, B=169]	1	4				other molecular function	Pf00657				A0A3B6PMT3_WHEAT	unreviewed	Lipase_GDSL domain-containing protein		Triticum aestivum (Wheat)			hydrolase activity, acting on ester bonds [GO:0016788]	hydrolase activity, acting on ester bonds [GO:0016788]	GO:0016788		TraesCS6B02G220200.2				14	3	3	37	2	381	41.4	7.66	0	381	-2.70899	-3.48506	-3.08031	-3.77847	-4.02496	-4.55421	-3.9375
	2.01232	0.00972031	1.02732	A0A3B5ZV61	Uncharacterized protein		Color2 [A=255, R=169, G=169, B=169]	1	4		other biological processes;other metabolic processes	other cell component	other molecular function	Pf02798, Pf13410				A0A3B5ZV61_WHEAT	unreviewed	Uncharacterized protein		Triticum aestivum (Wheat)							TraesCS1D02G189800.2			Cluster -1997	47	6	6	124	2	237	25	5.21	0	237	0.596737	0.48625	0.941322	-0.0288792	-0.404701	-0.624065	-1.69252
	2.31007	0.00489701	1.02676	A0A3B5ZY58	Uncharacterized protein	Acetyl [N-Term];Met-loss+Acetyl [N-Term]	Color2 [A=255, R=169, G=169, B=169]	1	4		protein metabolism	other cell component	other molecular function	Pf00326, Pf07676, Pf19283				A0A3B5ZY58_WHEAT	unreviewed	Uncharacterized protein		Triticum aestivum (Wheat)			serine-type endopeptidase activity [GO:0004252]	serine-type endopeptidase activity [GO:0004252]	GO:0004252		TraesCS1D02G322400.1			Cluster -1997	14	7	7	68	4	739	80.6	6.35	3	739	0.980463	0.827341	1.09896	0.021759	0.178926	-0.37421	-0.859742
+	2.73235	0.00185204	1.02007	A0A3B6LRD0	Alba domain-containing protein		Color2 [A=255, R=169, G=169, B=169]	1	4				nucleic acid binding activity	Pf01918				A0A3B6LRD0_WHEAT	unreviewed	Alba domain-containing protein		Triticum aestivum (Wheat)			nucleic acid binding [GO:0003676]	nucleic acid binding [GO:0003676]	GO:0003676		TraesCS5B02G334600.2			Cluster -1997	15	2	2	19	2	323	35.1	9.61	0	323	-0.504543	-0.755569	-0.311518	-1.64976	-1.4747	-1.50739	-1.27573
	2.02651	0.00940778	1.00265	D9IFB7	Aldehyde dehydrogenase 7b		Color2 [A=255, R=169, G=169, B=169]	1	4				other molecular function	Pf00171				D9IFB7_WHEAT	unreviewed	Aldehyde dehydrogenase 7b		Triticum aestivum (Wheat)			oxidoreductase activity, acting on the aldehyde or oxo group of donors, NAD or NADP as acceptor [GO:0016620]	oxidoreductase activity, acting on the aldehyde or oxo group of donors, NAD or NADP as acceptor [GO:0016620]	GO:0016620					Cluster -1997	44	13	14	277	2	509	54.3	6.25	0	509	-0.171341	-0.160789	0.0987263	-0.732939	-1.40714	-1.10126	-2.47449
	2.16674	0.00681179	0.994888	A0A3B6IS72	Arf-GAP domain-containing protein		Color2 [A=255, R=169, G=169, B=169]	1	4		transport		enzyme regulator activity	Pf01412				A0A3B6IS72_WHEAT	unreviewed	Arf-GAP domain-containing protein		Triticum aestivum (Wheat)			GTPase activator activity [GO:0005096];metal ion binding [GO:0046872]	GTPase activator activity [GO:0005096];metal ion binding [GO:0046872]	GO:0005096;GO:0046872		TraesCS4B02G204900.1			Cluster -1997	8	3	3	39	3	464	49.9	6.81	0	464	1.51431	1.14514	0.844564	0.178381	0.176058	0.164911	-0.373967
	1.42125	0.0379094	0.992219	A0A3B6RMN2	Uncharacterized protein		Color2 [A=255, R=169, G=169, B=169]	1	4		cell organization and biogenesis	other cytoplasmic organelle;other membranes;plasma membrane		Pf03357				A0A3B6RMN2_WHEAT	unreviewed	Uncharacterized protein		Triticum aestivum (Wheat)	vacuolar transport [GO:0007034]			vacuolar transport [GO:0007034]	GO:0007034		TraesCS7A02G380600.1				14	2	2	3	2	196	21.8	4.82	0	196	-2.3856	-2.08007	-2.0497	-3.74553	-2.70388	-3.04262	-4.9384
	1.64974	0.0224005	0.9866	W5D2Q7	Glycosyltransferase OS=Triticum aestivum		Color2 [A=255, R=169, G=169, B=169]	1	4				other molecular function	Pf00201		W5D2Q7		W5D2Q7_WHEAT	unreviewed	Glycosyltransferase (EC 2.4.1.-)	TRAES_3BF012700030CFD_c1	Triticum aestivum (Wheat)			transferase activity, transferring hexosyl groups [GO:0016758]	transferase activity, transferring hexosyl groups [GO:0016758]	GO:0016758		TraesCS3B02G313400.1			Cluster -1997	10	4	4	24	3	468	50.8	5.63	0	468	-0.820768	0.0649166	-0.467566	-1.23558	-1.40034	-1.54729	-2.52868
+	2.57981	0.00263141	0.979288	A0A3B6SPY2	Phytocyanin domain-containing protein		Color2 [A=255, R=169, G=169, B=169]	1	4		other metabolic processes		other molecular function	Pf02298				A0A3B6SPY2_WHEAT	unreviewed	Phytocyanin domain-containing protein		Triticum aestivum (Wheat)			electron transfer activity [GO:0009055]	electron transfer activity [GO:0009055]	GO:0009055		TraesCS7B02G464600.1			Cluster -1997	16	2	2	6	2	174	18.1	6.13	0	174	-1.66306	-1.46028	-1.45433	-2.74995	-2.30736	-2.45823	-2.62573
+	3.12111	0.000756638	0.97777	Q8RW01	Glutathione transferase OS=Tritic		Color2 [A=255, R=169, G=169, B=169]	1	4		other biological processes;other metabolic processes	other cell component	other molecular function	Pf13410, Pf13417		Q8RW01	gstu2	Q8RW01_WHEAT	unreviewed	Glutathione transferase (EC 2.5.1.18)	gstu2	Triticum aestivum (Wheat)			glutathione transferase activity [GO:0004364]	glutathione transferase activity [GO:0004364]	GO:0004364		TraesCS1D02G191100.1			Cluster -1998	24	4	4	65	3	233	25.2	5.34	0	233	1.71721	1.58578	1.45914	0.759178	0.539986	0.529663	0.772071
	1.64857	0.0224609	0.95734	A0A3B6MS61	FAD-binding PCMH-type domain-containing protein		Color2 [A=255, R=169, G=169, B=169]	1	4				other molecular function	Pf01565, Pf08031				A0A3B6MS61_WHEAT	unreviewed	FAD-binding PCMH-type domain-containing protein		Triticum aestivum (Wheat)			FAD binding [GO:0071949];oxidoreductase activity [GO:0016491]	FAD binding [GO:0071949];oxidoreductase activity [GO:0016491]	GO:0016491;GO:0071949		TraesCS5D02G268800.1			Cluster -1995	27	7	7	64	6	525	57.1	9.13	1	525	0.658995	1.38022	1.44667	0.366188	0.120996	0.126677	1.24602
	1.38182	0.0415127	0.954732	A0A7H4LDY1	Genome assembly, chromosome:		Color2 [A=255, R=169, G=169, B=169]	1	4			other membranes				A0A7H4LDY1																Cluster -1997	7	3	3	21	3	606	68.6	8.87	0	NaN	-0.411938	-1.05193	-1.23257	-1.72585	-1.58017	-2.25461	-3.01677
+	2.59014	0.00256958	0.954444	A0A3B6MZT2	Glycosyltransferase		Color2 [A=255, R=169, G=169, B=169]	1	4				other molecular function	Pf00201				A0A3B6MZT2_WHEAT	unreviewed	Glycosyltransferase (EC 2.4.1.-)		Triticum aestivum (Wheat)			transferase activity, transferring hexosyl groups [GO:0016758]	transferase activity, transferring hexosyl groups [GO:0016758]	GO:0016758		TraesCS5D02G464400.1			Cluster -1997	4	2	2	14	1	465	50.5	6.39	0	465	-3.67264	-3.48627	-3.24915	-4.50884	-4.4825	-4.28005	-4.375
	1.38082	0.041608	0.953417	C6K7G3	Lipoxygenase	Acetyl [N-Term]	Color2 [A=255, R=169, G=169, B=169]	1	4		other metabolic processes		other molecular function	Pf00305, Pf01477		C6K7G3	Lox2	C6K7G3_WHEAT	unreviewed	Lipoxygenase (EC 1.13.11.-)	Lox2	Triticum aestivum (Wheat)	oxylipin biosynthetic process [GO:0031408]		metal ion binding [GO:0046872];oxidoreductase activity, acting on single donors with incorporation of molecular oxygen, incorporation of two atoms of oxygen [GO:0016702]	metal ion binding [GO:0046872];oxidoreductase activity, acting on single donors with incorporation of molecular oxygen, incorporation of two atoms of oxygen [GO:0016702];oxylipin biosynthetic process [GO:0031408]	GO:0016702;GO:0031408;GO:0046872					Cluster -1997	42	26	28	521	1	864	96.5	6.65	0	864	-0.59989	-1.31839	-0.778872	-1.67883	-1.55326	-2.32531	-1.97061
	1.77126	0.0169332	0.941145	A0A077RUD3	Chorismate mutase		Color2 [A=255, R=169, G=169, B=169]	1	4		other metabolic processes	other cell component	other molecular function			A0A077RUD3		A0A077RUD3_WHEAT	unreviewed	Chorismate mutase (EC 5.4.99.5)	TRAES_3BF003100010CFD_c1	Triticum aestivum (Wheat)	aromatic amino acid family biosynthetic process [GO:0009073];chorismate metabolic process [GO:0046417]		chorismate mutase activity [GO:0004106]	aromatic amino acid family biosynthetic process [GO:0009073];chorismate metabolic process [GO:0046417];chorismate mutase activity [GO:0004106]	GO:0004106;GO:0009073;GO:0046417		TraesCS3B02G334900.1			Cluster -1997	14	3	3	18	1	317	35.2	6.44	2	317	-0.491365	-0.330025	0.291756	-1.11185	-1.12176	-1.11946	-3.17362
	1.34884	0.0447881	0.933105	A0A3B6QNU0	Uncharacterized protein		Color2 [A=255, R=169, G=169, B=169]	1	4			non-structural extracellular						A0A3B6QNU0_WHEAT	unreviewed	Uncharacterized protein		Triticum aestivum (Wheat)							TraesCS6D02G398200.1			Cluster -1998	22	2	2	22	2	180	19.2	5.59	0	180	-0.186861	-0.16188	0.268986	-1.53435	-0.650494	-0.694227	-0.447389
	2.37691	0.00419847	0.930902	A0A3B5Z104	Uncharacterized protein		Color2 [A=255, R=169, G=169, B=169]	1	4		other biological processes	other cell component	other molecular function	Pf00012				A0A3B5Z104_WHEAT	unreviewed	Uncharacterized protein		Triticum aestivum (Wheat)			ATP binding [GO:0005524]	ATP binding [GO:0005524]	GO:0005524		TraesCS1B02G294300.1			Cluster -1995	63	27	32	953	1	648	71	5.25	8	648	1.78481	1.72912	1.41122	0.84527	0.498024	0.78916	2.70289
	1.65688	0.0220356	0.926428	A0A3B6RNV2	Protein kinase domain-containing protein		Color2 [A=255, R=169, G=169, B=169]	1	4		protein metabolism		kinase activity	Pf00069				A0A3B6RNV2_WHEAT	unreviewed	Protein kinase domain-containing protein		Triticum aestivum (Wheat)			ATP binding [GO:0005524];protein kinase activity [GO:0004672]	ATP binding [GO:0005524];protein kinase activity [GO:0004672]	GO:0004672;GO:0005524		TraesCS7A02G539100.1			Cluster -1997	12	3	3	12	3	354	39.9	7.9	0	354	0.495222	0.0427303	0.0313091	-1.14198	-0.572721	-0.495317	-1.36622
	1.46453	0.0343137	0.9199	B6DZC8	Fructan 1-exohydrolase w3		Color2 [A=255, R=169, G=169, B=169]	1	4		other metabolic processes		other molecular function	Pf00251, Pf08244		B6DZC8;Q70LR2	1-FEHw3	1FEH3_WHEAT	reviewed	Fructan 1-exohydrolase w3 (EC 3.2.1.153)	1-FEHw3	Triticum aestivum (Wheat)	carbohydrate metabolic process [GO:0005975]		fructan beta-(2,1)-fructosidase activity [GO:0033948]	carbohydrate metabolic process [GO:0005975];fructan beta-(2,1)-fructosidase activity [GO:0033948]	GO:0005975;GO:0033948					Cluster -1997	19	8	8	99	3	596	66.3	5.07	0	596	-0.112541	-0.205711	-0.02314	-0.567652	-1.55591	-0.977526	-4.79516
	2.02908	0.00935228	0.908806	A0A3B6RAV4	Uncharacterized protein		Color2 [A=255, R=169, G=169, B=169]	1	4		other biological processes	mitochondrion	other molecular function	Pf00166				A0A3B6RAV4_WHEAT	unreviewed	Uncharacterized protein		Triticum aestivum (Wheat)	positive regulation of superoxide dismutase activity [GO:1901671];protein folding [GO:0006457]		ATP binding [GO:0005524];transition metal ion binding [GO:0046914]	ATP binding [GO:0005524];positive regulation of superoxide dismutase activity [GO:1901671];protein folding [GO:0006457];transition metal ion binding [GO:0046914]	GO:0005524;GO:0006457;GO:0046914;GO:1901671		TraesCS7A02G161000.1			Cluster -1997	35	6	6	74	6	247	25.9	8.48	0	247	2.92467	2.33258	2.90009	1.81527	1.79214	1.82353	0.474441
	1.83997	0.0144555	0.908077	A0A3B6TS80	NAD(P)-bd_dom domain-containing protein		Color2 [A=255, R=169, G=169, B=169]	1	4		other metabolic processes	other membranes	other molecular function	Pf16363				A0A3B6TS80_WHEAT	unreviewed	NAD(P)-bd_dom domain-containing protein		Triticum aestivum (Wheat)	galactose metabolic process [GO:0006012]	integral component of membrane [GO:0016021]	UDP-glucose 4-epimerase activity [GO:0003978]	galactose metabolic process [GO:0006012];integral component of membrane [GO:0016021];UDP-glucose 4-epimerase activity [GO:0003978]	GO:0003978;GO:0006012;GO:0016021		TraesCS7D02G307500.1				25	8	8	59	2	405	44.6	8.59	0	405	-0.93454	-1.00904	-0.870771	-1.89468	-1.45013	-2.19377	-1.95457
	1.37189	0.0424727	0.895278	A0A3B5ZVF4	Uncharacterized protein		Color2 [A=255, R=169, G=169, B=169]	1	4			mitochondrion		Pf08637				A0A3B5ZVF4_WHEAT	unreviewed	Uncharacterized protein		Triticum aestivum (Wheat)		integral component of membrane [GO:0016021]		integral component of membrane [GO:0016021]	GO:0016021		TraesCS1D02G195800.1			Cluster -1997	26	9	9	56	2	603	68.5	7.02	3	603	-0.37657	-1.24025	-0.406876	-1.37141	-1.57521	-1.7629	-2.29045
	1.77278	0.0168742	0.893788	A0A3B6EAV5	Glutamine-dependent NAD(+) synthetase		Color2 [A=255, R=169, G=169, B=169]	1	4		other metabolic processes	other cell component	other molecular function	Pf00795, Pf02540				A0A3B6EAV5_WHEAT	unreviewed	Glutamine-dependent NAD(+) synthetase (EC 6.3.5.1) (NAD(+) synthase [glutamine-hydrolyzing])		Triticum aestivum (Wheat)	NAD biosynthetic process [GO:0009435]		ATP binding [GO:0005524];NAD+ synthase (glutamine-hydrolyzing) activity [GO:0003952]	ATP binding [GO:0005524];NAD biosynthetic process [GO:0009435];NAD+ synthase (glutamine-hydrolyzing) activity [GO:0003952]	GO:0003952;GO:0005524;GO:0009435		TraesCS3A02G076400.1			Cluster -1997	10	4	4	45	1	737	83.1	6.05	2	737	-0.350752	-0.194313	-0.304125	-1.5438	-1.20895	-0.777803	-1.20715
	2.00187	0.00995696	0.893291	A0A3B6GYC2	Sep15_SelM domain-containing protein		Color2 [A=255, R=169, G=169, B=169]	1	4			ER/Golgi	other molecular function	Pf08806				A0A3B6GYC2_WHEAT	unreviewed	Sep15_SelM domain-containing protein		Triticum aestivum (Wheat)							TraesCS3D02G394100.1			Cluster -1997	22	2	2	23	1	162	18.2	4.98	1	162	0.292883	0.827885	0.619087	-0.12435	-0.522545	-0.293123	-4.13287
	2.42374	0.00376926	0.886781	A0A3B6CBL2	Bet_v_1 domain-containing protein		Color2 [A=255, R=169, G=169, B=169]	1	4		signal transduction	nucleus	enzyme regulator activity	Pf00407				A0A3B6CBL2_WHEAT	unreviewed	Bet_v_1 domain-containing protein		Triticum aestivum (Wheat)	abscisic acid-activated signaling pathway [GO:0009738];defense response [GO:0006952];response to biotic stimulus [GO:0009607]		abscisic acid binding [GO:0010427];protein phosphatase inhibitor activity [GO:0004864];signaling receptor activity [GO:0038023]	abscisic acid binding [GO:0010427];abscisic acid-activated signaling pathway [GO:0009738];defense response [GO:0006952];protein phosphatase inhibitor activity [GO:0004864];response to biotic stimulus [GO:0009607];signaling receptor activity [GO:0038023]	GO:0004864;GO:0006952;GO:0009607;GO:0009738;GO:0010427;GO:0038023		TraesCS2B02G442700.1			Cluster -1998	22	2	2	10	2	161	17	5.15	0	161	-0.0604267	0.24416	0.0347252	-0.902407	-0.955032	-0.584446	-0.216353
	2.08248	0.00827035	0.875819	A0A3B6B194	PLAT domain-containing protein		Color2 [A=255, R=169, G=169, B=169]	1	4					Pf01477				A0A3B6B194_WHEAT	unreviewed	PLAT domain-containing protein		Triticum aestivum (Wheat)							TraesCS2A02G342100.1			Cluster -1997	15	3	3	75	2	333	36.3	8.78	0	333	1.35605	1.10654	1.59808	0.699652	0.371815	0.361742	-1.208
	2.02589	0.00942137	0.866361	A0A3B6FQD3	Uncharacterized protein		Color2 [A=255, R=169, G=169, B=169]	1	4					Pf06884				A0A3B6FQD3_WHEAT	unreviewed	Uncharacterized protein		Triticum aestivum (Wheat)							TraesCS3B02G316800.1			Cluster -1998	22	3	3	13	3	250	28	6.8	0	250	-1.26243	-1.45908	-1.54557	-2.55193	-1.98498	-2.32924	-1.67664
	1.32445	0.0473749	0.859348	A0A3B6N1V5	Ubiquinone biosynthesis monooxygenase COQ6, mitochondrial OS=Triti		Color2 [A=255, R=169, G=169, B=169]	1	4		other metabolic processes	mitochondrion	other molecular function	Pf01494		A0A3B6N1V5	COQ6	A0A3B6N1V5_WHEAT	unreviewed	Ubiquinone biosynthesis monooxygenase COQ6, mitochondrial (EC 1.14.13.-)	COQ6	Triticum aestivum (Wheat)	ubiquinone biosynthetic process [GO:0006744]	extrinsic component of mitochondrial inner membrane [GO:0031314]	FAD binding [GO:0071949];oxidoreductase activity, acting on paired donors, with incorporation or reduction of molecular oxygen, NAD(P)H as one donor, and incorporation of one atom of oxygen [GO:0016709];oxidoreductase activity, acting on paired donors, with incorporation or reduction of molecular oxygen, reduced flavin or flavoprotein as one donor, and incorporation of one atom of oxygen [GO:0016…	extrinsic component of mitochondrial inner membrane [GO:0031314];FAD binding [GO:0071949];oxidoreductase activity, acting on paired donors, with incorporation or reduction of molecular oxygen, NAD(P)H as one donor, and incorporation of one atom of oxygen [GO:0016709];oxidoreductase activity, acting on paired donors, with incorporation or reduction of molecular oxygen, reduced flavin or flavoprote…	GO:0006744;GO:0016709;GO:0016712;GO:0031314;GO:0071949		TraesCS5D02G518600.2			Cluster -1997	18	4	4	14	4	524	56.5	8.15	0	524	-1.01885	-1.46882	-1.65257	-2.05454	-2.7124	-1.95134	-2.28881
	1.44551	0.0358501	0.851966	A0A3B6KFK3	Endo-1,3(4)-beta-glucanase		Color2 [A=255, R=169, G=169, B=169]	1	4		cell organization and biogenesis		other molecular function	Pf03639, Pf17652				A0A3B6KFK3_WHEAT	unreviewed	Uncharacterized protein		Triticum aestivum (Wheat)			glucan endo-1,3-beta-glucanase activity, C-3 substituted reducing group [GO:0052861]	glucan endo-1,3-beta-glucanase activity, C-3 substituted reducing group [GO:0052861]	GO:0052861		TraesCS5A02G199400.1			Cluster -1995	28	12	12	224	1	746	81.4	6.98	0	746	-0.591063	-0.0805759	-0.2757	-0.845129	-1.0451	-1.61301	-0.0289831
	1.34247	0.04545	0.851826	A0A3B6EDL2	NAD(P)H dehydrogenase (quinone)	Acetyl [N-Term]	Color2 [A=255, R=169, G=169, B=169]	1	4			cytosol	other molecular function	Pf03358				A0A3B6EDL2_WHEAT	unreviewed	FMN_red domain-containing protein		Triticum aestivum (Wheat)			oxidoreductase activity [GO:0016491]	oxidoreductase activity [GO:0016491]	GO:0016491		TraesCS3A02G102000.1			Cluster -1998	51	7	7	112	4	205	22.4	6.29	2	205	3.28385	4.22615	4.08578	3.04112	2.92765	3.07153	3.36298
	2.00006	0.00999873	0.830216	A0A3B6SBJ2	Uncharacterized protein		Color2 [A=255, R=169, G=169, B=169]	1	4				other molecular function	Pf06792, Pf09370				A0A3B6SBJ2_WHEAT	unreviewed	PEP_hydrolase domain-containing protein		Triticum aestivum (Wheat)			catalytic activity [GO:0003824]	catalytic activity [GO:0003824]	GO:0003824		TraesCS7B02G131900.2				19	7	7	67	3	709	75.2	5.31	3	709	0.639019	0.540026	0.783121	-0.0536308	0.0296631	-0.504515	-3.37586
	2.57493	0.00266113	0.829794	A0A3B6LFT7	zf-Tim10_DDP domain-containing protein		Color2 [A=255, R=169, G=169, B=169]	1	4		transport	mitochondrion		Pf02953				A0A3B6LFT7_WHEAT	unreviewed	zf-Tim10_DDP domain-containing protein		Triticum aestivum (Wheat)	protein transport [GO:0015031]	mitochondrion [GO:0005739]	metal ion binding [GO:0046872]	metal ion binding [GO:0046872];mitochondrion [GO:0005739];protein transport [GO:0015031]	GO:0005739;GO:0015031;GO:0046872		TraesCS5B02G087200.1			Cluster -1997	39	3	4	37	3	93	10.9	7.06	0	93	1.48964	1.49401	1.55768	0.682423	0.897642	0.471889	-0.699031
	1.30509	0.0495347	0.821971	A0A3B6TJ25	Uncharacterized protein		Color2 [A=255, R=169, G=169, B=169]	1	4					Pf07712				A0A3B6TJ25_WHEAT	unreviewed	Uncharacterized protein		Triticum aestivum (Wheat)							TraesCS7D02G265500.1			Cluster -1995	15	5	5	50	5	422	46.3	5.95	0	422	0.665361	0.854498	0.632067	0.18088	-0.678331	0.183464	0.769279
+	4.14075	7.23186e-05	0.818591	A0A1D5UHE2	Genome assembly, chromosome: II OS=Triticum aestivum OX=4	Acetyl [N-Term]	Color2 [A=255, R=169, G=169, B=169]	1	4		cell organization and biogenesis	cytoskeleton	cytoskeletal activity	Pf02985, Pf12348		A0A1D5UHE2		A0A1D5UHE2_WHEAT	unreviewed	Uncharacterized protein	CAMPLR22A2D_LOCUS3624	Triticum aestivum (Wheat)							TraesCS2D02G360000.1				6	7	7	65	5	1445	160.3	7.47	2	1445	0.0199146	0.137522	0.141888	-0.73694	-0.75477	-0.664738	-2.07937
	1.81106	0.0154504	0.816154	A0A3B6TSV1	Uncharacterized protein	Met-loss+Acetyl [N-Term];Acetyl [N-Term]	Color2 [A=255, R=169, G=169, B=169]	1	4					Pf07876				A0A3B6TSV1_WHEAT	unreviewed	Uncharacterized protein		Triticum aestivum (Wheat)							TraesCS7D02G541300.1				13	3	3	36	2	227	23.2	5.76	0	227	-0.655441	-1.05997	-0.575495	-1.70677	-1.72163	-1.31097	-3.86328
	2.01681	0.00962029	0.810776	A0A3B6JL53	Uncharacterized protein	Acetyl [N-Term];Met-loss+Acetyl [N-Term]	Color2 [A=255, R=169, G=169, B=169]	1	4		other metabolic processes		other molecular function	Pf00501, Pf13193				A0A3B6JL53_WHEAT	unreviewed	Uncharacterized protein		Triticum aestivum (Wheat)			catalytic activity [GO:0003824]	catalytic activity [GO:0003824]	GO:0003824		TraesCS4D02G186700.1			Cluster -1995	8	5	5	47	4	579	63.2	7.66	1	579	1.19541	1.64653	1.26254	0.734524	0.378244	0.55938	1.44528
	2.43375	0.00368339	0.806498	Q8W431	Sucrose:fructan 6-fructosyltransferase OS=Tritic		Color2 [A=255, R=169, G=169, B=169]	1	4		other metabolic processes	other membranes	other molecular function	Pf00251, Pf08244		Q8W431	6-SFT	Q8W431_WHEAT	unreviewed	Sucrose:fructan 6-fructosyltransferase	6-SFT	Triticum aestivum (Wheat)	carbohydrate metabolic process [GO:0005975]	integral component of membrane [GO:0016021]	hydrolase activity, hydrolyzing O-glycosyl compounds [GO:0004553];transferase activity [GO:0016740]	carbohydrate metabolic process [GO:0005975];hydrolase activity, hydrolyzing O-glycosyl compounds [GO:0004553];integral component of membrane [GO:0016021];transferase activity [GO:0016740]	GO:0004553;GO:0005975;GO:0016021;GO:0016740		TraesCS4A02G485400.2			Cluster -1997	31	14	14	252	3	616	68.4	5.5	11	616	3.85907	3.98747	4.04556	3.26928	2.91673	3.28659	3.36569
	1.51434	0.0305958	0.800677	A0A3B5YYM0	DLH domain-containing protein		Color2 [A=255, R=169, G=169, B=169]	1	4				other molecular function	Pf01738				A0A3B5YYM0_WHEAT	unreviewed	DLH domain-containing protein		Triticum aestivum (Wheat)			hydrolase activity [GO:0016787]	hydrolase activity [GO:0016787]	GO:0016787		TraesCS1B02G260400.1			Cluster -1997	33	5	6	51	2	240	25.4	5.45	0	240	-0.245459	-0.915127	-0.32325	-1.05101	-1.43284	-1.40201	-3.87396
	1.64178	0.0228149	0.798423	A0A3B6TFE8	MSP domain-containing protein	Met-loss+Acetyl [N-Term];Acetyl [N-Term]	Color2 [A=255, R=169, G=169, B=169]	1	4		cell organization and biogenesis	ER/Golgi		Pf00635				A0A3B6TFE8_WHEAT	unreviewed	MSP domain-containing protein		Triticum aestivum (Wheat)		endoplasmic reticulum membrane [GO:0005789];integral component of membrane [GO:0016021]		endoplasmic reticulum membrane [GO:0005789];integral component of membrane [GO:0016021]	GO:0005789;GO:0016021		TraesCS7D02G296900.1			Cluster -1997	24	4	4	41	4	238	25.7	8.03	0	238	0.491173	-0.0618572	0.575287	-0.382521	-0.352226	-0.65592	-4.16552
+	2.97839	0.00105102	0.798122	A0A3B6D3W8	Uncharacterized protein		Color2 [A=255, R=169, G=169, B=169]	1	4			other membranes						A0A3B6D3W8_WHEAT	unreviewed	Uncharacterized protein		Triticum aestivum (Wheat)		integral component of membrane [GO:0016021]		integral component of membrane [GO:0016021]	GO:0016021		TraesCS2D02G008200.1			Cluster -1998	44	2	2	32	2	50	5.2	9.88	0	50	0.861681	0.999638	0.901583	0.248985	0.157152	-0.0376015	0.509603
	1.43116	0.0370543	0.797574	A0A3B6FGR2	Uncharacterized protein		Color2 [A=255, R=169, G=169, B=169]	1	4		other metabolic processes	plasma membrane	other molecular function	Pf01019				A0A3B6FGR2_WHEAT	unreviewed	Uncharacterized protein		Triticum aestivum (Wheat)	glutathione catabolic process [GO:0006751]	integral component of membrane [GO:0016021]	glutathione hydrolase activity [GO:0036374]	glutathione catabolic process [GO:0006751];glutathione hydrolase activity [GO:0036374];integral component of membrane [GO:0016021]	GO:0006751;GO:0016021;GO:0036374		TraesCS3B02G090400.1				13	5	5	91	1	676	70.2	6.77	1	676	-1.37474	-0.651281	-0.553541	-1.6346	-1.67096	-1.66673	-1.62149
	2.31632	0.00482705	0.793673	A0A3B6QA61	TPR_REGION domain-containing protein		Color2 [A=255, R=169, G=169, B=169]	1	4				other molecular function	Pf13181, Pf17830, Pf18253				A0A3B6QA61_WHEAT	unreviewed	TPR_REGION domain-containing protein		Triticum aestivum (Wheat)			protein dimerization activity [GO:0046983]	protein dimerization activity [GO:0046983]	GO:0046983		TraesCS6D02G004800.1			Cluster -1997	22	7	8	125	1	428	45.1	4.96	0	428	1.3084	1.45404	1.37432	0.751751	0.320223	0.68376	-1.2073
	2.14533	0.00715593	0.779835	A0A3B6GZQ0	Uncharacterized protein		Color2 [A=255, R=169, G=169, B=169]	1	4		other metabolic processes	other cytoplasmic organelle	other molecular function	Pf00378				A0A3B6GZQ0_WHEAT	unreviewed	Uncharacterized protein		Triticum aestivum (Wheat)			catalytic activity [GO:0003824]	catalytic activity [GO:0003824]	GO:0003824		TraesCS3D02G430300.1			Cluster -1995	16	3	3	13	3	290	30.3	8.76	0	290	0.112371	0.317501	0.381672	-0.319574	-0.760174	-0.448214	0.106339
	2.33437	0.00463048	0.779222	A0A1D6D173	Glutaredoxin domain-containing protein		Color2 [A=255, R=169, G=169, B=169]	1	4		stress response	other cell component	other molecular function	Pf00462				A0A1D6D173_WHEAT	unreviewed	Glutaredoxin domain-containing protein		Triticum aestivum (Wheat)	cell redox homeostasis [GO:0045454]	cell [GO:0005623]	electron transfer activity [GO:0009055];protein disulfide oxidoreductase activity [GO:0015035]	cell [GO:0005623];cell redox homeostasis [GO:0045454];electron transfer activity [GO:0009055];protein disulfide oxidoreductase activity [GO:0015035]	GO:0005623;GO:0009055;GO:0015035;GO:0045454		TraesCS7A02G293400.1;TraesCS7D02G289300.1				28	3	3	14	3	170	18.5	9.01	0	170	0.568266	0.509468	0.364931	-0.331381	-0.0721474	-0.491474	-0.603496
	2.73438	0.00184342	0.778629	Q6W8Q2	1-Cys peroxiredoxin PER1 OS=Triti	Met-loss [N-Term]	Color2 [A=255, R=169, G=169, B=169]	1	4		other biological processes	cytosol	other molecular function	Pf00578, Pf10417		Q6W8Q2	PER1	REHY_WHEAT	reviewed	1-Cys peroxiredoxin PER1 (EC 1.11.1.15) (Rehydrin homolog) (Thioredoxin peroxidase)	PER1	Triticum aestivum (Wheat)	cell redox homeostasis [GO:0045454]	cytoplasm [GO:0005737];nucleus [GO:0005634]	peroxidase activity [GO:0004601];peroxiredoxin activity [GO:0051920]	cell redox homeostasis [GO:0045454];cytoplasm [GO:0005737];nucleus [GO:0005634];peroxidase activity [GO:0004601];peroxiredoxin activity [GO:0051920]	GO:0004601;GO:0005634;GO:0005737;GO:0045454;GO:0051920		TraesCS2B02G174400.1			Cluster -1997	41	7	7	100	1	218	24	6.54	6	218	4.17443	3.9343	4.17179	3.17439	3.3793	3.39095	1.33476
	1.44377	0.0359939	0.767977	A0A3B6B9C5	Pyruvate kinase	Acetyl [N-Term];Met-loss+Acetyl [N-Term]	Color2 [A=255, R=169, G=169, B=169]	1	4		other metabolic processes	other cell component	kinase activity	Pf00224, Pf02887				A0A3B6B9C5_WHEAT	unreviewed	Pyruvate kinase (EC 2.7.1.40)		Triticum aestivum (Wheat)			kinase activity [GO:0016301];magnesium ion binding [GO:0000287];potassium ion binding [GO:0030955];pyruvate kinase activity [GO:0004743]	kinase activity [GO:0016301];magnesium ion binding [GO:0000287];potassium ion binding [GO:0030955];pyruvate kinase activity [GO:0004743]	GO:0000287;GO:0004743;GO:0016301;GO:0030955		TraesCS2A02G593000.1				55	20	21	446	2	514	55.5	7.91	0	514	0.576473	0.691086	0.646801	0.148079	0.0805626	-0.618212	-0.332707
	2.20435	0.00624674	0.766469	H2KXF7	Pathogenesis-related protein OS=Trit	Acetyl [N-Term];Met-loss+Acetyl [N-Term]	Color2 [A=255, R=169, G=169, B=169]	1	4		signal transduction	nucleus	enzyme regulator activity	Pf00407		H2KXF7	PRP	H2KXF7_WHEAT	unreviewed	Pathogenesis-related protein	PRP	Triticum aestivum (Wheat)	abscisic acid-activated signaling pathway [GO:0009738];defense response [GO:0006952];response to biotic stimulus [GO:0009607]		abscisic acid binding [GO:0010427];protein phosphatase inhibitor activity [GO:0004864];signaling receptor activity [GO:0038023]	abscisic acid binding [GO:0010427];abscisic acid-activated signaling pathway [GO:0009738];defense response [GO:0006952];protein phosphatase inhibitor activity [GO:0004864];response to biotic stimulus [GO:0009607];signaling receptor activity [GO:0038023]	GO:0004864;GO:0006952;GO:0009607;GO:0009738;GO:0010427;GO:0038023		TraesCS2D02G317800.1			Cluster -1998	41	5	5	44	2	160	17	5.31	0	160	0.602102	0.219393	0.411646	-0.225349	-0.540249	-0.300669	0.631782
	2.27279	0.00533589	0.760782	F5A5Q9	Lipoxygenase OS=Triticum	Acetyl [N-Term]	Color2 [A=255, R=169, G=169, B=169]	1	4		other metabolic processes		other molecular function	Pf00305, Pf01477		F5A5Q9	Lox-B1b	F5A5Q9_WHEAT	unreviewed	Lipoxygenase (EC 1.13.11.-)	Lox-B1b	Triticum aestivum (Wheat)	oxylipin biosynthetic process [GO:0031408]		metal ion binding [GO:0046872];oxidoreductase activity, acting on single donors with incorporation of molecular oxygen, incorporation of two atoms of oxygen [GO:0016702]	metal ion binding [GO:0046872];oxidoreductase activity, acting on single donors with incorporation of molecular oxygen, incorporation of two atoms of oxygen [GO:0016702];oxylipin biosynthetic process [GO:0031408]	GO:0016702;GO:0031408;GO:0046872						42	25	26	527	4	861	96	6.33	0	861	1.4894	1.30292	1.37098	0.877478	0.540209	0.463259	-2.059
	2.613	0.00243782	0.757414	A0A3B6JMF7	Chorismate synthase		Color2 [A=255, R=169, G=169, B=169]	1	4		other metabolic processes	cytosol	other molecular function	Pf01264				A0A3B6JMF7_WHEAT	unreviewed	Chorismate synthase (EC 4.2.3.5)		Triticum aestivum (Wheat)	aromatic amino acid family biosynthetic process [GO:0009073];chorismate biosynthetic process [GO:0009423]		chorismate synthase activity [GO:0004107]	aromatic amino acid family biosynthetic process [GO:0009073];chorismate biosynthetic process [GO:0009423];chorismate synthase activity [GO:0004107]	GO:0004107;GO:0009073;GO:0009423		TraesCS4D02G221100.1			Cluster -1997	29	6	6	59	2	440	47.1	7.43	0	440	-0.282999	-0.506392	-0.178822	-1.06876	-0.99062	-1.18108	-4.97641
+	3.48455	0.000327682	0.749522	A0A3B6EL42	Glycosyltransferase		Color2 [A=255, R=169, G=169, B=169]	1	4				other molecular function	Pf00201				A0A3B6EL42_WHEAT	unreviewed	Glycosyltransferase (EC 2.4.1.-)		Triticum aestivum (Wheat)			transferase activity, transferring hexosyl groups [GO:0016758]	transferase activity, transferring hexosyl groups [GO:0016758]	GO:0016758		TraesCS3A02G332600.1			Cluster -1997	8	3	3	14	2	466	50.6	5.99	1	466	-0.176933	-0.196644	-0.338202	-1.03563	-1.01927	-0.905436	-1.5539
	1.7887	0.0162667	0.746377	A0A3B5ZQL0	Uncharacterized protein		Color2 [A=255, R=169, G=169, B=169]	1	4									A0A3B5ZQL0_WHEAT	unreviewed	Uncharacterized protein		Triticum aestivum (Wheat)							TraesCS1D02G110700.1				8	3	3	21	3	660	74.5	5.08	0	660	-0.282837	0.337904	-0.0573177	-0.79435	-0.65583	-0.791203	-0.836169
	1.50534	0.0312366	0.743098	A0A3B6IQ09	DEK_C domain-containing protein		Color2 [A=255, R=169, G=169, B=169]	1	4		cell organization and biogenesis	nucleus	nucleic acid binding activity	Pf08766				A0A3B6IQ09_WHEAT	unreviewed	DEK_C domain-containing protein		Triticum aestivum (Wheat)							TraesCS4B02G148100.1				7	5	6	70	1	972	106.5	5.05	0	972	-3.29931	-3.57094	-3.47853	-4.60457	-4.08714	-3.88637	-4.48539
	1.69092	0.0203744	0.727873	W5ALC0	Uncharacterized protein		Color2 [A=255, R=169, G=169, B=169]	1	4		other metabolic processes	other cytoplasmic organelle	other molecular function	Pf00441, Pf02770, Pf02771				W5ALC0_WHEAT	unreviewed	Uncharacterized protein		Triticum aestivum (Wheat)			acyl-CoA dehydrogenase activity [GO:0003995];flavin adenine dinucleotide binding [GO:0050660]	acyl-CoA dehydrogenase activity [GO:0003995];flavin adenine dinucleotide binding [GO:0050660]	GO:0003995;GO:0050660		TraesCS1B02G129300.1;TraesCS1D02G111900.1			Cluster -1997	34	9	9	133	9	437	47.1	8.98	0	437	2.54665	2.98308	2.96547	1.85079	2.30417	2.15662	2.23348
+	3.17466	0.000668871	0.727638	A0A3B6HS74	Sucrose synthase		Color2 [A=255, R=169, G=169, B=169]	1	4		other metabolic processes		other molecular function	Pf00534, Pf00862				A0A3B6HS74_WHEAT	unreviewed	Sucrose synthase (EC 2.4.1.13)		Triticum aestivum (Wheat)	sucrose metabolic process [GO:0005985]		sucrose synthase activity [GO:0016157]	sucrose metabolic process [GO:0005985];sucrose synthase activity [GO:0016157]	GO:0005985;GO:0016157		TraesCS4A02G140000.1			Cluster -1995	5	3	3	45	2	809	92.2	6.73	0	809	-3.07874	-3.24526	-3.07113	-3.85729	-3.77267	-3.94809	-3.13747
	2.77108	0.00169403	0.727363	A0A3B6EH14	Protein kinase domain-containing protein		Color2 [A=255, R=169, G=169, B=169]	1	4		protein metabolism		kinase activity	Pf00069				A0A3B6EH14_WHEAT	unreviewed	Protein kinase domain-containing protein		Triticum aestivum (Wheat)			ATP binding [GO:0005524];protein serine/threonine kinase activity [GO:0004674]	ATP binding [GO:0005524];protein serine/threonine kinase activity [GO:0004674]	GO:0004674;GO:0005524		TraesCS3A02G251600.1			Cluster -1997	10	4	4	28	3	464	51.9	9.79	1	464	0.507162	0.212313	0.425875	-0.264034	-0.378294	-0.394411	-1.31794
	2.01396	0.00968368	0.726671	A0A3B6TQJ1	Thioredoxin domain-containing protein		Color2 [A=255, R=169, G=169, B=169]	1	4					Pf00085				A0A3B6TQJ1_WHEAT	unreviewed	Thioredoxin domain-containing protein		Triticum aestivum (Wheat)	cell redox homeostasis [GO:0045454]	cell [GO:0005623]		cell [GO:0005623];cell redox homeostasis [GO:0045454]	GO:0005623;GO:0045454		TraesCS7D02G466500.1			Cluster -1997	18	3	3	13	3	178	19.5	9.61	0	178	-1.00753	-0.622458	-1.09977	-1.66513	-1.52932	-1.71531	-4.90317
	2.0886	0.00815457	0.724871	A0A3B6KNG4	Glycosyltransferase		Color2 [A=255, R=169, G=169, B=169]	1	4				other molecular function	Pf00201				A0A3B6KNG4_WHEAT	unreviewed	Glycosyltransferase (EC 2.4.1.-)		Triticum aestivum (Wheat)			transferase activity, transferring hexosyl groups [GO:0016758]	transferase activity, transferring hexosyl groups [GO:0016758]	GO:0016758		TraesCS5A02G433200.1			Cluster -1997	15	5	5	27	5	490	53	5.92	0	490	0.905195	0.870459	0.605465	-0.152874	0.130501	0.22888	0.659989
	1.40096	0.0397224	0.715645	A0A3B6NMZ4	Uncharacterized protein		Color2 [A=255, R=169, G=169, B=169]	1	4		transport	other membranes		Pf10173				A0A3B6NMZ4_WHEAT	unreviewed	Uncharacterized protein		Triticum aestivum (Wheat)		integral component of membrane [GO:0016021]		integral component of membrane [GO:0016021]	GO:0016021		TraesCS6A02G123700.1				15	3	3	16	1	286	31.9	9.99	1	286	-0.692139	-0.512753	0.0774689	-1.13118	-0.989382	-1.1538	-0.0938959
	2.75371	0.00176316	0.714579	A0A3B5XUH9	Uncharacterized protein		Color2 [A=255, R=169, G=169, B=169]	1	4		RNA metabolism OR transcription	nucleus	nucleic acid binding activity	Pf00076, Pf00098				A0A3B5XUH9_WHEAT	unreviewed	Uncharacterized protein		Triticum aestivum (Wheat)			RNA binding [GO:0003723];zinc ion binding [GO:0008270]	RNA binding [GO:0003723];zinc ion binding [GO:0008270]	GO:0003723;GO:0008270		TraesCS1A02G049700.1				6	2	2	20	1	342	38.5	10.89	0	342	-1.7805	-1.67052	-1.85159	-2.32915	-2.51419	-2.60302	-1.8749
	2.44153	0.003618	0.709056	A0A3B5ZT67	Procollagen-proline 4-dioxygenase		Color2 [A=255, R=169, G=169, B=169]	1	4		protein metabolism	ER/Golgi	other molecular function	Pf13640				A0A3B5ZT67_WHEAT	unreviewed	Uncharacterized protein		Triticum aestivum (Wheat)			iron ion binding [GO:0005506];L-ascorbic acid binding [GO:0031418];oxidoreductase activity, acting on paired donors, with incorporation or reduction of molecular oxygen [GO:0016705]	iron ion binding [GO:0005506];L-ascorbic acid binding [GO:0031418];oxidoreductase activity, acting on paired donors, with incorporation or reduction of molecular oxygen [GO:0016705]	GO:0005506;GO:0016705;GO:0031418		TraesCS1D02G132900.1			Cluster -1997	17	3	3	17	3	296	32.6	6.65	0	296	0.616922	0.712673	0.503641	-0.227848	0.0962543	-0.162336	-1.89439
	1.50638	0.0311617	0.70858	A0A3B6GTM0	Uncharacterized protein	Acetyl [N-Term];Met-loss+Acetyl [N-Term]	Color2 [A=255, R=169, G=169, B=169]	1	4					Pf06884				A0A3B6GTM0_WHEAT	unreviewed	Uncharacterized protein		Triticum aestivum (Wheat)							TraesCS3D02G272000.1			Cluster -1997	46	8	8	41	8	248	27.8	7.69	0	248	1.68394	1.32067	2.04864	1.03504	1.02904	0.863424	0.378987
	1.39714	0.0400737	0.706226	A0A3B6C5J8	Uncharacterized protein		Color2 [A=255, R=169, G=169, B=169]	1	4		protein metabolism	nucleus	other molecular function	Pf00400, Pf08324, Pf09070				A0A3B6C5J8_WHEAT	unreviewed	Uncharacterized protein		Triticum aestivum (Wheat)	proteasome-mediated ubiquitin-dependent protein catabolic process [GO:0043161]		ubiquitin binding [GO:0043130]	proteasome-mediated ubiquitin-dependent protein catabolic process [GO:0043161];ubiquitin binding [GO:0043130]	GO:0043130;GO:0043161		TraesCS2B02G275700.1			Cluster -1997	18	9	9	73	2	754	82.4	5.85	1	754	-0.103369	-0.588802	-0.169453	-0.826273	-1.35334	-0.800692	-2.46925
	2.57914	0.00263547	0.706066	A0A3B6RLI7	Phosphoenolpyruvate carboxylase		Color2 [A=255, R=169, G=169, B=169]	1	4		developmental processes	cytosol	other molecular function	Pf00311				A0A3B6RLI7_WHEAT	unreviewed	Uncharacterized protein		Triticum aestivum (Wheat)	carbon fixation [GO:0015977];tricarboxylic acid cycle [GO:0006099]		phosphoenolpyruvate carboxylase activity [GO:0008964]	carbon fixation [GO:0015977];phosphoenolpyruvate carboxylase activity [GO:0008964];tricarboxylic acid cycle [GO:0006099]	GO:0006099;GO:0008964;GO:0015977		TraesCS7A02G345400.1			Cluster -1998	47	29	32	350	5	918	104.5	6.29	8	918	3.70382	3.3876	3.65906	2.8496	2.95317	2.82951	3.33188
	1.51432	0.0305968	0.704669	W5CXB8	tRNA-binding domain-containing protein OS=Triticum aestivum OX=4565	Acetyl [N-Term];Met-loss+Acetyl [N-Term]	Color2 [A=255, R=169, G=169, B=169]	1	4				nucleic acid binding activity	Pf01588		W5CXB8		W5CXB8_WHEAT	unreviewed	tRNA-binding domain-containing protein	TRAES_3BF001300010CFD_c1	Triticum aestivum (Wheat)		cytosol [GO:0005829];plasmodesma [GO:0009506]	tRNA binding [GO:0000049]	cytosol [GO:0005829];plasmodesma [GO:0009506];tRNA binding [GO:0000049]	GO:0000049;GO:0005829;GO:0009506		TraesCS3B02G376000.2			Cluster -1998	26	9	9	109	1	411	44.3	8.48	0	411	-0.842878	-0.862015	-0.412117	-1.14141	-1.68547	-1.40413	-0.814521
	1.34934	0.0447368	0.703644	A0A3B5XWJ8	Uncharacterized protein		Color2 [A=255, R=169, G=169, B=169]	1	4				other molecular function	Pf02458				A0A3B5XWJ8_WHEAT	unreviewed	Uncharacterized protein		Triticum aestivum (Wheat)			transferase activity, transferring acyl groups other than amino-acyl groups [GO:0016747]	transferase activity, transferring acyl groups other than amino-acyl groups [GO:0016747]	GO:0016747		TraesCS1A02G081200.1			Cluster -1995	19	6	6	42	2	435	46.8	5.68	4	435	1.38684	1.71498	1.52122	0.391151	1.01834	1.10261	1.93876
	2.6005	0.00250897	0.700356	A0A3B6QDB7	UBA domain-containing protein		Color2 [A=255, R=169, G=169, B=169]	1	4					Pf00627, Pf09409				A0A3B6QDB7_WHEAT	unreviewed	UBA domain-containing protein		Triticum aestivum (Wheat)			nucleic acid binding [GO:0003676]	nucleic acid binding [GO:0003676]	GO:0003676		TraesCS6D02G080400.1			Cluster -1997	13	3	3	23	3	411	46.2	5.92	0	411	-0.842815	-0.967072	-0.707045	-1.67136	-1.5212	-1.42545	-3.8257
	1.43348	0.0368569	0.694007	A0A3B6EIN4	ATP synthase subunit beta		Color2 [A=255, R=169, G=169, B=169]	1	4		transport	mitochondrion	transporter activity	Pf00006, Pf02874, Pf11421				A0A3B6EIN4_WHEAT	unreviewed	ATP synthase subunit beta (EC 7.1.2.2)		Triticum aestivum (Wheat)	ATP synthesis coupled proton transport [GO:0015986]	mitochondrial proton-transporting ATP synthase complex, catalytic core F(1) [GO:0000275]	ATP binding [GO:0005524];ATPase activity [GO:0016887];proton-transporting ATP synthase activity, rotational mechanism [GO:0046933]	ATP binding [GO:0005524];ATP synthesis coupled proton transport [GO:0015986];ATPase activity [GO:0016887];mitochondrial proton-transporting ATP synthase complex, catalytic core F(1) [GO:0000275];proton-transporting ATP synthase activity, rotational mechanism [GO:0046933]	GO:0000275;GO:0005524;GO:0015986;GO:0016887;GO:0046933		TraesCS3A02G264700.1				66	24	28	1469	3	551	58.9	6.24	0	551	1.93396	1.32233	1.75817	1.15992	1.05355	0.718958	-1.50316
	1.54265	0.0286651	0.687733	A0A3B6LKJ1	Uncharacterized protein		Color2 [A=255, R=169, G=169, B=169]	1	4		protein metabolism		other molecular function	Pf01433, Pf11940, Pf17432, Pf17900				A0A3B6LKJ1_WHEAT	unreviewed	Uncharacterized protein		Triticum aestivum (Wheat)			metallopeptidase activity [GO:0008237];zinc ion binding [GO:0008270]	metallopeptidase activity [GO:0008237];zinc ion binding [GO:0008270]	GO:0008237;GO:0008270		TraesCS5B02G165300.2			Cluster -1997	42	22	22	278	1	878	98.6	5.54	0	878	-1.50252	-1.51409	-2.03752	-2.56081	-2.19636	-2.36016	-4.57699
	2.36043	0.00436087	0.68378	A0A3B6H6R7	Glutamate decarboxylase		Color2 [A=255, R=169, G=169, B=169]	1	4		other metabolic processes	cytosol	other molecular function	Pf00282				A0A3B6H6R7_WHEAT	unreviewed	Glutamate decarboxylase (EC 4.1.1.15)		Triticum aestivum (Wheat)	glutamate metabolic process [GO:0006536]		glutamate decarboxylase activity [GO:0004351];pyridoxal phosphate binding [GO:0030170]	glutamate decarboxylase activity [GO:0004351];glutamate metabolic process [GO:0006536];pyridoxal phosphate binding [GO:0030170]	GO:0004351;GO:0006536;GO:0030170		TraesCS3D02G523200.1			Cluster -1998	9	3	4	58	2	501	56	5.58	0	501	1.03681	1.09618	1.04987	0.489584	0.144703	0.497234	0.455752
	1.38377	0.0413263	0.683365	A0A3B5Y2N6	Uncharacterized protein		Color2 [A=255, R=169, G=169, B=169]	1	4		transport	ER/Golgi	other molecular function	Pf04810, Pf04811, Pf04815				A0A3B5Y2N6_WHEAT	unreviewed	Uncharacterized protein		Triticum aestivum (Wheat)	endoplasmic reticulum to Golgi vesicle-mediated transport [GO:0006888];intracellular protein transport [GO:0006886]	COPII vesicle coat [GO:0030127]	zinc ion binding [GO:0008270]	COPII vesicle coat [GO:0030127];endoplasmic reticulum to Golgi vesicle-mediated transport [GO:0006888];intracellular protein transport [GO:0006886];zinc ion binding [GO:0008270]	GO:0006886;GO:0006888;GO:0008270;GO:0030127		TraesCS1A02G276100.2				4	2	2	16	2	739	81.6	4.84	0	739	-0.935274	-1.60029	-1.14241	-1.74609	-2.14431	-1.83767	-1.86332
	2.84441	0.00143084	0.682817	A0A3B6QLP4	Uncharacterized protein		Color2 [A=255, R=169, G=169, B=169]	1	4		other metabolic processes		other molecular function	Pf00724				A0A3B6QLP4_WHEAT	unreviewed	Uncharacterized protein		Triticum aestivum (Wheat)			FMN binding [GO:0010181];oxidoreductase activity [GO:0016491]	FMN binding [GO:0010181];oxidoreductase activity [GO:0016491]	GO:0010181;GO:0016491		TraesCS6D02G302300.1			Cluster -1998	54	13	13	177	2	332	36.8	7.01	1	332	0.43972	0.694786	0.428587	-0.16781	-0.150661	-0.166887	-0.601708
	2.93269	0.00116765	0.682063	A0A3B5ZTB9	Uncharacterized protein		Color2 [A=255, R=169, G=169, B=169]	1	4					Pf04398				A0A3B5ZTB9_WHEAT	unreviewed	Uncharacterized protein		Triticum aestivum (Wheat)							TraesCS1D02G184600.1			Cluster -1997	18	2	2	3	2	168	18.3	6.79	0	168	-0.566423	-0.588726	-0.768736	-1.3414	-1.22565	-1.40303	-3.97668
	1.83492	0.0146243	0.679242	A0A3B6R7N3	Uncharacterized protein		Color2 [A=255, R=169, G=169, B=169]	1	4		cell cycle OR cell proliferation	plasma membrane	other molecular function	Pf03552, Pf14570				A0A3B6R7N3_WHEAT	unreviewed	Uncharacterized protein		Triticum aestivum (Wheat)	cell wall organization [GO:0071555];cellulose biosynthetic process [GO:0030244]	integral component of membrane [GO:0016021]	cellulose synthase (UDP-forming) activity [GO:0016760]	cell wall organization [GO:0071555];cellulose biosynthetic process [GO:0030244];cellulose synthase (UDP-forming) activity [GO:0016760];integral component of membrane [GO:0016021]	GO:0016021;GO:0016760;GO:0030244;GO:0071555		TraesCS7A02G033100.1			Cluster -1997	4	4	4	19	3	1192	132	7.36	1	1192	0.501839	0.112951	0.420486	-0.458517	-0.104908	-0.439024	-0.569489
+	3.08987	0.000813081	0.678487	A0A3B6NUZ4	TPR_MLP1_2 domain-containing protein	Met-loss [N-Term]	Color2 [A=255, R=169, G=169, B=169]	1	4		transport	nucleus	other molecular function	Pf07926				A0A3B6NUZ4_WHEAT	unreviewed	TPR_MLP1_2 domain-containing protein		Triticum aestivum (Wheat)	protein import into nucleus [GO:0006606]	cell [GO:0005623]		cell [GO:0005623];protein import into nucleus [GO:0006606]	GO:0005623;GO:0006606		TraesCS6A02G309600.1				8	12	12	80	1	2029	229	5.19	9	2029	1.52052	1.54926	1.31496	0.760674	0.798531	0.790079	-0.892037
	2.73393	0.00184531	0.670226	A0A1D5WW05	Pyruvate kinase		Color2 [A=255, R=169, G=169, B=169]	1	4		other metabolic processes	other cell component	kinase activity	Pf00224, Pf02887				A0A1D5WW05_WHEAT	unreviewed	Pyruvate kinase (EC 2.7.1.40)		Triticum aestivum (Wheat)			kinase activity [GO:0016301];magnesium ion binding [GO:0000287];potassium ion binding [GO:0030955];pyruvate kinase activity [GO:0004743]	kinase activity [GO:0016301];magnesium ion binding [GO:0000287];potassium ion binding [GO:0030955];pyruvate kinase activity [GO:0004743]	GO:0000287;GO:0004743;GO:0016301;GO:0030955		TraesCS3A02G189300.1;TraesCS3D02G192800.1			Cluster -1997	42	13	14	343	2	513	55.5	7.28	0	513	2.16498	2.13312	1.95135	1.38154	1.53384	1.32339	1.02371
	2.48392	0.00328159	0.668879	A0A077RQ33	Uncharacterized protein OS=Triticum aestivum OX=4565	Acetyl [N-Term]	Color2 [A=255, R=169, G=169, B=169]	1	4		other metabolic processes	ER/Golgi	other molecular function	Pf00282		A0A077RQ33		A0A077RQ33_WHEAT	unreviewed	Uncharacterized protein	TRAES_3BF058200030CFD_c1	Triticum aestivum (Wheat)	carboxylic acid metabolic process [GO:0019752];sphingolipid catabolic process [GO:0030149]	endoplasmic reticulum [GO:0005783];membrane [GO:0016020]	carboxy-lyase activity [GO:0016831];pyridoxal phosphate binding [GO:0030170]	carboxylic acid metabolic process [GO:0019752];carboxy-lyase activity [GO:0016831];endoplasmic reticulum [GO:0005783];membrane [GO:0016020];pyridoxal phosphate binding [GO:0030170];sphingolipid catabolic process [GO:0030149]	GO:0005783;GO:0016020;GO:0016831;GO:0019752;GO:0030149;GO:0030170		TraesCS3B02G100600.1			Cluster -1997	19	6	6	113	6	539	57.5	7.33	0	539	1.03818	1.15659	0.989605	0.572306	0.253496	0.351936	-1.28627
	1.97844	0.010509	0.663448	W5CQ97	Cysteine proteinase inhibitor OS=Triticum aestivum OX=4565		Color2 [A=255, R=169, G=169, B=169]	1	4		stress response		enzyme regulator activity	Pf16845		W5CQ97		W5CQ97_WHEAT	unreviewed	Cysteine proteinase inhibitor	TRAES_3BF090800010CFD_c1 TRAES_3BF106100050CFD_c1 TRAES_3BF107700040CFD_c1	Triticum aestivum (Wheat)			cysteine-type endopeptidase inhibitor activity [GO:0004869]	cysteine-type endopeptidase inhibitor activity [GO:0004869]	GO:0004869		TraesCS3B02G215400.1			Cluster -1998	40	8	8	137	2	243	26.7	6.87	0	243	1.81777	1.38145	1.69901	0.968081	0.854919	1.08488	0.858096
	2.69486	0.002019	0.663215	A0A3B5YUD2	Glutathione transferase		Color2 [A=255, R=169, G=169, B=169]	1	4		other biological processes;other metabolic processes	other cell component	other molecular function	Pf00043, Pf02798				A0A3B5YUD2_WHEAT	unreviewed	Uncharacterized protein		Triticum aestivum (Wheat)							TraesCS1B02G113500.1			Cluster -1997	44	6	6	117	1	222	24.5	5.45	3	222	3.32516	3.41728	3.45255	2.83122	2.56656	2.80756	2.03712
+	3.17005	0.000676007	0.662673	A0A3B6FNM9	Glutamine amidotransferase type-2 domain-containing protein		Color2 [A=255, R=169, G=169, B=169]	1	4		other metabolic processes		other molecular function	Pf00310, Pf01493, Pf01645, Pf04898, Pf07992, Pf14691				A0A3B6FNM9_WHEAT	unreviewed	Glutamine amidotransferase type-2 domain-containing protein		Triticum aestivum (Wheat)	glutamate biosynthetic process [GO:0006537]		3 iron, 4 sulfur cluster binding [GO:0051538];flavin adenine dinucleotide binding [GO:0050660];FMN binding [GO:0010181];glutamate synthase (NADH) activity [GO:0016040];iron ion binding [GO:0005506]	3 iron, 4 sulfur cluster binding [GO:0051538];flavin adenine dinucleotide binding [GO:0050660];FMN binding [GO:0010181];glutamate biosynthetic process [GO:0006537];glutamate synthase (NADH) activity [GO:0016040];iron ion binding [GO:0005506]	GO:0005506;GO:0006537;GO:0010181;GO:0016040;GO:0050660;GO:0051538		TraesCS3B02G299800.1			Cluster -1998	25	31	31	314	1	2145	234.2	6.65	26	2145	4.09066	4.23314	4.32455	3.53072	3.57945	3.55016	3.75792
	1.60076	0.0250749	0.659795	W5DRS3	Glutamate decarboxylase	Met-loss [N-Term]	Color2 [A=255, R=169, G=169, B=169]	1	4		other metabolic processes	cytosol	other molecular function	Pf00282				W5DRS3_WHEAT	unreviewed	Glutamate decarboxylase (EC 4.1.1.15)		Triticum aestivum (Wheat)	glutamate metabolic process [GO:0006536]		glutamate decarboxylase activity [GO:0004351];pyridoxal phosphate binding [GO:0030170]	glutamate decarboxylase activity [GO:0004351];glutamate metabolic process [GO:0006536];pyridoxal phosphate binding [GO:0030170]	GO:0004351;GO:0006536;GO:0030170		TraesCS4A02G262600.1;TraesCS4D02G052500.1			Cluster -1997	32	12	14	257	2	495	55.7	5.59	0	495	0.410847	-0.130526	0.184969	-0.657587	-0.303265	-0.553244	-1.81616
	1.72244	0.0189477	0.658458	A0A3B6MWE3	DUF3700 domain-containing protein	Acetyl [N-Term]	Color2 [A=255, R=169, G=169, B=169]	1	4					Pf12481				A0A3B6MWE3_WHEAT	unreviewed	DUF3700 domain-containing protein		Triticum aestivum (Wheat)							TraesCS5D02G392600.1				67	11	13	360	1	252	26.4	6.11	0	252	0.534323	0.894148	1.04972	0.0483837	0.322508	0.131924	-1.15557
	2.37843	0.00418375	0.652667	A0A3B6HVL4	SERPIN domain-containing protein		Color2 [A=255, R=169, G=169, B=169]	1	4			non-structural extracellular	enzyme regulator activity	Pf00079				A0A3B6HVL4_WHEAT	unreviewed	SERPIN domain-containing protein		Triticum aestivum (Wheat)		extracellular space [GO:0005615]		extracellular space [GO:0005615]	GO:0005615		TraesCS4A02G235700.1				24	7	7	108	1	399	42.6	6.3	5	399	1.9991	1.89875	1.72009	1.11602	1.3663	1.17762	1.00721
	2.38618	0.00410976	0.650525	A0A3B6RFX8	PHB domain-containing protein		Color2 [A=255, R=169, G=169, B=169]	1	4		cell organization and biogenesis	mitochondrion		Pf01145, Pf16200				A0A3B6RFX8_WHEAT	unreviewed	PHB domain-containing protein		Triticum aestivum (Wheat)		membrane [GO:0016020]		membrane [GO:0016020]	GO:0016020		TraesCS7A02G299700.1			Cluster -1997	25	6	6	88	6	366	40.2	7.53	0	366	2.67355	2.43945	2.51058	2.0135	1.9325	1.72601	1.24334
	1.43054	0.0371073	0.647163	A0A3B6A0C1	Proline iminopeptidase		Color2 [A=255, R=169, G=169, B=169]	1	4		protein metabolism	other cell component	other molecular function	Pf00561				A0A3B6A0C1_WHEAT	unreviewed	Proline iminopeptidase (EC 3.4.11.5)		Triticum aestivum (Wheat)		cytoplasm [GO:0005737]	aminopeptidase activity [GO:0004177]	aminopeptidase activity [GO:0004177];cytoplasm [GO:0005737]	GO:0004177;GO:0005737		TraesCS1D02G336300.1				32	8	8	100	8	391	43.9	7.85	0	391	3.10604	2.84283	3.03528	2.5844	1.96035	2.49792	2.47046
	1.32147	0.0477009	0.639499	A0A3B6QE25	U1 small nuclear ribonucleoprotein C		Color2 [A=255, R=169, G=169, B=169]	1	4		cell organization and biogenesis	nucleus	nucleic acid binding activity	Pf06220				A0A3B6QE25_WHEAT	unreviewed	U1 small nuclear ribonucleoprotein C (U1 snRNP C) (U1-C) (U1C)		Triticum aestivum (Wheat)	mRNA 5'-splice site recognition [GO:0000395];spliceosomal snRNP assembly [GO:0000387]	commitment complex [GO:0000243];U1 snRNP [GO:0005685];U2-type prespliceosome [GO:0071004]	mRNA binding [GO:0003729];U1 snRNA binding [GO:0030619];zinc ion binding [GO:0008270]	commitment complex [GO:0000243];mRNA 5'-splice site recognition [GO:0000395];mRNA binding [GO:0003729];spliceosomal snRNP assembly [GO:0000387];U1 snRNA binding [GO:0030619];U1 snRNP [GO:0005685];U2-type prespliceosome [GO:0071004];zinc ion binding [GO:0008270]	GO:0000243;GO:0000387;GO:0000395;GO:0003729;GO:0005685;GO:0008270;GO:0030619;GO:0071004		TraesCS6D02G182200.1				17	2	2	19	2	213	23	9.03	0	213	-0.631491	-1.22439	-0.603848	-1.65474	-1.41156	-1.31194	-1.47068
	1.65279	0.022244	0.636143	A0A3B6IK37	Uncharacterized protein	Acetyl [N-Term]	Color2 [A=255, R=169, G=169, B=169]	1	4					Pf00106				A0A3B6IK37_WHEAT	unreviewed	Uncharacterized protein		Triticum aestivum (Wheat)							TraesCS4B02G003400.1			Cluster -1997	15	4	4	16	4	315	33.8	8.18	0	315	-1.80682	-1.8038	-1.69869	-2.21233	-2.25683	-2.74858	-4.02947
	1.87153	0.0134422	0.63349	A0A3B5ZZW5	Assimilatory sulfite reductase (ferredoxin)		Color2 [A=255, R=169, G=169, B=169]	1	4		other metabolic processes	other cell component	other molecular function	Pf01077, Pf03460				A0A3B5ZZW5_WHEAT	unreviewed	Uncharacterized protein		Triticum aestivum (Wheat)			4 iron, 4 sulfur cluster binding [GO:0051539];heme binding [GO:0020037];sulfite reductase (ferredoxin) activity [GO:0050311]	4 iron, 4 sulfur cluster binding [GO:0051539];heme binding [GO:0020037];sulfite reductase (ferredoxin) activity [GO:0050311]	GO:0020037;GO:0050311;GO:0051539		TraesCS1D02G324200.1			Cluster -1997	30	12	14	227	12	636	70.1	8.13	0	636	4.08505	4.15556	4.5053	3.76201	3.56767	3.51577	3.02214
	1.94683	0.0113025	0.633036	A0A3B6GPP6	Dipeptide epimerase		Color2 [A=255, R=169, G=169, B=169]	1	4				other molecular function	Pf02746, Pf13378				A0A3B6GPP6_WHEAT	unreviewed	Dipeptide epimerase (EC 5.1.1.-)		Triticum aestivum (Wheat)			metal ion binding [GO:0046872];racemase and epimerase activity, acting on amino acids and derivatives [GO:0016855]	metal ion binding [GO:0046872];racemase and epimerase activity, acting on amino acids and derivatives [GO:0016855]	GO:0016855;GO:0046872		TraesCS3D02G050300.1				15	4	4	35	4	440	46.5	6.8	0	440	-0.309196	-0.650366	-0.215454	-0.919775	-1.06175	-1.0926	-5.67846
	1.79744	0.0159428	0.631968	A0A1D5XJ95	Serine/threonine-protein phosphatase		Color2 [A=255, R=169, G=169, B=169]	1	4				other molecular function	Pf00149				A0A1D5XJ95_WHEAT	unreviewed	Serine/threonine-protein phosphatase (EC 3.1.3.16)		Triticum aestivum (Wheat)			phosphoprotein phosphatase activity [GO:0004721]	phosphoprotein phosphatase activity [GO:0004721]	GO:0004721		TraesCS4B02G283300.1;TraesCS4D02G282100.2			Cluster -1997	46	7	8	111	5	307	34.9	5.16	0	307	2.60719	2.61931	2.46029	1.63291	2.0651	2.09289	-0.132527
	1.5968	0.0253044	0.630452	A0A3B6HTK2	Uncharacterized protein		Color2 [A=255, R=169, G=169, B=169]	1	4				other molecular function	Pf00202				A0A3B6HTK2_WHEAT	unreviewed	Uncharacterized protein		Triticum aestivum (Wheat)			pyridoxal phosphate binding [GO:0030170];transaminase activity [GO:0008483]	pyridoxal phosphate binding [GO:0030170];transaminase activity [GO:0008483]	GO:0008483;GO:0030170		TraesCS4A02G137000.1			Cluster -1997	38	10	11	102	8	459	49.8	7.24	0	459	1.75733	1.62029	1.17802	0.930769	0.939655	0.793865	-1.1794
+	4.97499	1.05927e-05	0.629256	A0A481S2M6	Actin (Fragment)		Color2 [A=255, R=169, G=169, B=169]	1	4			cytoskeleton	other molecular function	Pf00022				A0A481S2M6_WHEAT	unreviewed	Actin (Fragment)		Triticum aestivum (Wheat)										Cluster -1997	29	5	5	294	1	238	26.3	5.02	0	238	2.88331	2.90508	2.94883	2.27037	2.27085	2.30824	0.508447
	2.88104	0.00131509	0.624874	A0A3B6H3U6	RRM domain-containing protein		Color2 [A=255, R=169, G=169, B=169]	1	4				nucleic acid binding activity	Pf00076				A0A3B6H3U6_WHEAT	unreviewed	RRM domain-containing protein		Triticum aestivum (Wheat)			RNA binding [GO:0003723]	RNA binding [GO:0003723]	GO:0003723		TraesCS3D02G424100.1				13	2	2	33	2	219	22	5.39	0	219	0.600574	0.369402	0.41394	-0.207764	-0.0998611	-0.183081	-0.130353
+	4.31259	4.86866e-05	0.624852	W5B080	Genome assembly, chromosome: II OS=Triticum aestivum OX=4	Acetyl [N-Term]	Color2 [A=255, R=169, G=169, B=169]	1	4			mitochondrion		Pf10785		W5B080		W5B080_WHEAT	unreviewed	NADH-u_ox-rdase domain-containing protein	CAMPLR22A2D_LOCUS1416	Triticum aestivum (Wheat)		integral component of membrane [GO:0016021]		integral component of membrane [GO:0016021]	GO:0016021		TraesCS2A02G154100.1;TraesCS2B02G179400.1;TraesCS2D02G159600.1			Cluster -1997	30	2	3	55	2	102	11	9.52	0	102	3.34287	3.39196	3.3301	2.74352	2.76997	2.67687	1.47499
	1.67737	0.0210201	0.624714	W5CAC3	(bread wheat) hypothetical protein OS=Triticum aestivum OX=4565		Color2 [A=255, R=169, G=169, B=169]	1	4		DNA metabolism	nucleus	other molecular function	Pf00179		W5CAC3		W5CAC3_WHEAT	unreviewed	UBIQUITIN_CONJUGAT_2 domain-containing protein	TRAES_3BF050900020CFD_c1 TRAES_3BF051000010CFD_c1	Triticum aestivum (Wheat)			ATP binding [GO:0005524];transferase activity [GO:0016740]	ATP binding [GO:0005524];transferase activity [GO:0016740]	GO:0005524;GO:0016740		TraesCS3A02G271800.1;TraesCS3B02G305500.1;TraesCS3D02G271400.1			Cluster -1997	42	5	6	73	5	153	17.2	7.34	0	153	3.81485	3.77464	3.54475	3.14038	2.80968	3.31004	2.85141
	1.5488	0.0282619	0.620605	A0A3B6C7B2	Exocyst complex component SEC5		Color2 [A=255, R=169, G=169, B=169]	1	4		transport	other cell component		Pf15469				A0A3B6C7B2_WHEAT	unreviewed	Exocyst complex component SEC5		Triticum aestivum (Wheat)	exocytosis [GO:0006887];Golgi to plasma membrane transport [GO:0006893];protein transport [GO:0015031]	exocyst [GO:0000145]		exocyst [GO:0000145];exocytosis [GO:0006887];Golgi to plasma membrane transport [GO:0006893];protein transport [GO:0015031]	GO:0000145;GO:0006887;GO:0006893;GO:0015031		TraesCS2B02G316400.1			Cluster -1997	7	4	4	22	4	1069	119.4	6.14	0	1069	-0.00463295	0.296638	0.0585251	-0.293262	-0.81823	-0.399792	-4.74336
	2.75409	0.00176163	0.618308	A0A3B6LNG6	Uncharacterized protein		Color2 [A=255, R=169, G=169, B=169]	1	4					Pf06884				A0A3B6LNG6_WHEAT	unreviewed	Uncharacterized protein		Triticum aestivum (Wheat)							TraesCS5B02G241900.1			Cluster -1997	10	2	2	17	1	236	26.1	6.09	0	236	0.577072	0.508404	0.677826	-0.161737	0.00925255	0.0608635	-2.18433
+	4.66191	2.17814e-05	0.614562	Q93XQ6	Peptidyl-prolyl cis-trans isomerase OS=Triti		Color2 [A=255, R=169, G=169, B=169]	1	4		protein metabolism	other cell component	other molecular function	Pf00160		Q93XQ6	CyP2	Q93XQ6_WHEAT	unreviewed	Peptidyl-prolyl cis-trans isomerase (PPIase) (EC 5.2.1.8)	CyP2 CYP18-2	Triticum aestivum (Wheat)	protein folding [GO:0006457]		peptidyl-prolyl cis-trans isomerase activity [GO:0003755]	peptidyl-prolyl cis-trans isomerase activity [GO:0003755];protein folding [GO:0006457]	GO:0003755;GO:0006457		TraesCS6B02G093100.2			Cluster -1997	46	7	9	1471	1	171	18.4	8.25	0	171	4.58093	4.57965	4.59134	4.02156	3.93376	3.95292	1.63489
	1.49254	0.0321705	0.610807	A0A3B6REU6	Uridine kinase		Color2 [A=255, R=169, G=169, B=169]	1	4		other metabolic processes	other cell component	kinase activity	Pf00485, Pf14681				A0A3B6REU6_WHEAT	unreviewed	Uridine kinase (EC 2.7.1.48)		Triticum aestivum (Wheat)	CTP salvage [GO:0044211];nucleoside metabolic process [GO:0009116];UMP salvage [GO:0044206]		ATP binding [GO:0005524];uridine kinase activity [GO:0004849]	ATP binding [GO:0005524];CTP salvage [GO:0044211];nucleoside metabolic process [GO:0009116];UMP salvage [GO:0044206];uridine kinase activity [GO:0004849]	GO:0004849;GO:0005524;GO:0009116;GO:0044206;GO:0044211		TraesCS7A02G259200.2				7	3	3	18	2	489	54.5	6.62	1	489	0.436827	0.175386	0.509619	0.0019207	-0.540785	-0.171724	0.296044
	1.59232	0.0255673	0.610076	A0A3B6D7U8	Uncharacterized protein		Color2 [A=255, R=169, G=169, B=169]	1	4									A0A3B6D7U8_WHEAT	unreviewed	Uncharacterized protein		Triticum aestivum (Wheat)							TraesCS2D02G129500.1			Cluster -1998	9	2	2	31	2	156	17.4	5.33	0	156	-1.24163	-0.815094	-1.05237	-1.45496	-1.60245	-1.8819	-1.55499
	2.40828	0.00390586	0.610024	Q38J50	Tricetin 3',4',5'-O-trimethyltransferase OS=Triti		Color2 [A=255, R=169, G=169, B=169]	1	4		other metabolic processes		other molecular function	Pf00891, Pf08100		ag:ABB03907;B8LGB9;Q38J50	OMT2	FOMT2_WHEAT	reviewed	Tricetin 3',4',5'-O-trimethyltransferase (TaOMT2) (EC 2.1.1.169) (Caffeic acid 3-O-methyltransferase) (TaCM) (Flavone O-methyltransferase 2)	OMT2	Triticum aestivum (Wheat)	flavonoid biosynthetic process [GO:0009813];lignin biosynthetic process [GO:0009809]		O-methyltransferase activity [GO:0008171];protein dimerization activity [GO:0046983]	flavonoid biosynthetic process [GO:0009813];lignin biosynthetic process [GO:0009809];O-methyltransferase activity [GO:0008171];protein dimerization activity [GO:0046983]	GO:0008171;GO:0009809;GO:0009813;GO:0046983			ag:ABB03907			59	12	15	300	2	356	38.5	6.09	3	356	2.36972	2.47187	2.42608	1.73407	2.00629	1.69725	-0.0142679
	1.60152	0.0250313	0.607576	A0A2X0SD55	Dolichyl-diphosphooligosaccharide--protein glycotransferase OS=Triticum aestivum OX=4	Acetyl [N-Term];Met-loss+Acetyl [N-Term]	Color2 [A=255, R=169, G=169, B=169]	1	4		protein metabolism	other membranes	other molecular function	Pf02516		A0A2X0SD55		A0A2X0SD55_WHEAT	unreviewed	Uncharacterized protein	CAMPLR22A2D_LOCUS5508	Triticum aestivum (Wheat)	protein glycosylation [GO:0006486]	endoplasmic reticulum [GO:0005783];integral component of membrane [GO:0016021];plasma membrane [GO:0005886]	oligosaccharyl transferase activity [GO:0004576]	endoplasmic reticulum [GO:0005783];integral component of membrane [GO:0016021];oligosaccharyl transferase activity [GO:0004576];plasma membrane [GO:0005886];protein glycosylation [GO:0006486]	GO:0004576;GO:0005783;GO:0005886;GO:0006486;GO:0016021		TraesCS2D02G558800.1				9	6	6	83	2	723	81.1	8.79	0	723	-0.275211	-0.763746	-0.591932	-1.1385	-0.98675	-1.32837	-1.95963
	1.31078	0.0488897	0.606392	A0A3B6AQ54	Aldo_ket_red domain-containing protein		Color2 [A=255, R=169, G=169, B=169]	1	4			cytosol	other molecular function	Pf00248				A0A3B6AQ54_WHEAT	unreviewed	Aldo_ket_red domain-containing protein		Triticum aestivum (Wheat)			oxidoreductase activity [GO:0016491]	oxidoreductase activity [GO:0016491]	GO:0016491		TraesCS2A02G000600.1			Cluster -1998	15	3	3	51	2	329	35.4	6.14	0	329	-0.428007	-0.538149	-1.02192	-1.05763	-1.28814	-1.46148	-1.55656
	1.82484	0.0149679	0.602491	A0A3B6KFQ5	Annexin		Color2 [A=255, R=169, G=169, B=169]	1	4		stress response		other molecular function	Pf00191				A0A3B6KFQ5_WHEAT	unreviewed	Annexin		Triticum aestivum (Wheat)			calcium ion binding [GO:0005509];calcium-dependent phospholipid binding [GO:0005544]	calcium ion binding [GO:0005509];calcium-dependent phospholipid binding [GO:0005544]	GO:0005509;GO:0005544		TraesCS5A02G203000.2			Cluster -1998	25	7	7	57	7	339	38.2	8.63	0	339	2.90109	3.3672	3.25333	2.51059	2.54469	2.65886	2.14349
	1.3998	0.0398287	0.601848	A0A3B6C7E0	Uncharacterized protein		Color2 [A=255, R=169, G=169, B=169]	1	4		cell organization and biogenesis	other membranes		Pf17830				A0A3B6C7E0_WHEAT	unreviewed	Uncharacterized protein		Triticum aestivum (Wheat)							TraesCS2B02G325100.2				7	2	2	26	2	425	45.7	5.5	0	425	-0.88636	-0.432192	-1.02847	-1.49909	-1.21009	-1.44338	-1.9478
	1.81735	0.0152284	0.600044	A0A3B6B5E1	Calcium-transporting ATPase		Color2 [A=255, R=169, G=169, B=169]	1	4		transport	other cell component;other membranes	transporter activity	Pf00122, Pf00689, Pf00690, Pf00702, Pf12515				A0A3B6B5E1_WHEAT	unreviewed	Calcium-transporting ATPase (EC 7.2.2.10)		Triticum aestivum (Wheat)		integral component of membrane [GO:0016021]	ATP binding [GO:0005524];calcium transmembrane transporter activity, phosphorylative mechanism [GO:0005388];calmodulin binding [GO:0005516]	ATP binding [GO:0005524];calcium transmembrane transporter activity, phosphorylative mechanism [GO:0005388];calmodulin binding [GO:0005516];integral component of membrane [GO:0016021]	GO:0005388;GO:0005516;GO:0005524;GO:0016021		TraesCS2A02G432700.1			Cluster -1995	2	2	2	32	2	1081	117.3	6.64	0	1081	-0.484632	-0.229591	-0.665541	-1.20378	-0.946354	-1.02977	-0.136348
	2.07231	0.00846614	0.599658	A0A3B6IUS6	Uncharacterized protein		Color2 [A=255, R=169, G=169, B=169]	1	4		other biological processes	other cell component	other molecular function	Pf00012				A0A3B6IUS6_WHEAT	unreviewed	Uncharacterized protein		Triticum aestivum (Wheat)			ATP binding [GO:0005524]	ATP binding [GO:0005524]	GO:0005524		TraesCS4B02G206700.1			Cluster -1995	65	28	34	874	4	651	71.2	5.25	8	651	4.2365	3.85281	4.15272	3.49762	3.39955	3.54588	4.22833
	1.64734	0.0225248	0.598952	O64394	Thioredoxin H-type		Color2 [A=255, R=169, G=169, B=169]	1	4			other cell component		Pf00085				TRXH_WHEAT	reviewed	Thioredoxin H-type (Trx-H) (TrxTa)		Triticum aestivum (Wheat)	cell redox homeostasis [GO:0045454];glycerol ether metabolic process [GO:0006662]	cytoplasm [GO:0005737]	protein disulfide oxidoreductase activity [GO:0015035]	cell redox homeostasis [GO:0045454];cytoplasm [GO:0005737];glycerol ether metabolic process [GO:0006662];protein disulfide oxidoreductase activity [GO:0015035]	GO:0005737;GO:0006662;GO:0015035;GO:0045454		TraesCS1B02G338800.1			Cluster -1997	56	5	5	83	2	127	13.5	5.22	0	127	1.64912	1.41471	1.97207	1.15328	1.05436	1.0314	0.845603
	1.42778	0.0373438	0.598852	I3NM23	Lipoxygenase OS=Trit	Acetyl [N-Term]	Color2 [A=255, R=169, G=169, B=169]	1	4		other metabolic processes		other molecular function	Pf00305, Pf01477		I3NM23	Lpx	I3NM23_WHEAT	unreviewed	Lipoxygenase (EC 1.13.11.-)	Lpx 4K11.1	Triticum aestivum (Wheat)	oxylipin biosynthetic process [GO:0031408]		metal ion binding [GO:0046872];oxidoreductase activity, acting on single donors with incorporation of molecular oxygen, incorporation of two atoms of oxygen [GO:0016702]	metal ion binding [GO:0046872];oxidoreductase activity, acting on single donors with incorporation of molecular oxygen, incorporation of two atoms of oxygen [GO:0016702];oxylipin biosynthetic process [GO:0031408]	GO:0016702;GO:0031408;GO:0046872					Cluster -1995	43	26	27	532	9	861	95.9	6.28	3	861	3.6044	4.04948	3.83169	3.42269	2.94138	3.32495	3.32172
	1.62255	0.0238477	0.59786	W4ZR59	Mitochondrial fission 1 protein		Color2 [A=255, R=169, G=169, B=169]	1	4		cell organization and biogenesis	mitochondrion		Pf14852, Pf14853				W4ZR59_WHEAT	unreviewed	Mitochondrial fission 1 protein		Triticum aestivum (Wheat)	mitochondrial fission [GO:0000266];peroxisome fission [GO:0016559]	integral component of membrane [GO:0016021];mitochondrial outer membrane [GO:0005741]		integral component of membrane [GO:0016021];mitochondrial fission [GO:0000266];mitochondrial outer membrane [GO:0005741];peroxisome fission [GO:0016559]	GO:0000266;GO:0005741;GO:0016021;GO:0016559		TraesCS1A02G239800.1;TraesCS1B02G252000.1;TraesCS1D02G240000.1				29	3	4	69	3	164	18	7.25	0	164	0.73904	0.814938	0.62089	0.216484	-0.181496	0.3463	-0.211812
	2.44007	0.00363018	0.597212	A0A3B6ATL3	Tim44 domain-containing protein		Color2 [A=255, R=169, G=169, B=169]	1	4		cell organization and biogenesis	mitochondrion	other molecular function	Pf04280				A0A3B6ATL3_WHEAT	unreviewed	Tim44 domain-containing protein		Triticum aestivum (Wheat)							TraesCS2A02G160500.1			Cluster -1997	14	5	5	63	5	486	54.8	8.92	0	486	0.706055	0.926838	0.630667	0.0828686	0.222923	0.16613	-0.414224
	3.06343	0.000864102	0.596933	A0A3B5ZYU5	Thioredoxin		Color2 [A=255, R=169, G=169, B=169]	1	4					Pf00085				A0A3B5ZYU5_WHEAT	unreviewed	Thioredoxin		Triticum aestivum (Wheat)	cell redox homeostasis [GO:0045454];glycerol ether metabolic process [GO:0006662]	cell [GO:0005623]	protein disulfide oxidoreductase activity [GO:0015035]	cell [GO:0005623];cell redox homeostasis [GO:0045454];glycerol ether metabolic process [GO:0006662];protein disulfide oxidoreductase activity [GO:0015035]	GO:0005623;GO:0006662;GO:0015035;GO:0045454		TraesCS1D02G327200.1			Cluster -1997	38	3	3	44	2	126	13.4	5.22	0	126	2.212	2.38922	2.20111	1.72472	1.64119	1.64561	-0.341674
	2.1988	0.00632709	0.594156	A0A3B6B914	Peptidase A1 domain-containing protein		Color2 [A=255, R=169, G=169, B=169]	1	4		protein metabolism	non-structural extracellular	other molecular function	Pf14541, Pf14543				A0A3B6B914_WHEAT	unreviewed	Peptidase A1 domain-containing protein		Triticum aestivum (Wheat)			aspartic-type endopeptidase activity [GO:0004190]	aspartic-type endopeptidase activity [GO:0004190]	GO:0004190		TraesCS2A02G583100.1			Cluster -1997	6	2	2	9	2	489	50.3	8.92	0	489	-1.5275	-1.33142	-1.65041	-1.99642	-2.2185	-2.07689	-2.92783
+	3.69717	0.000200833	0.592918	A0A3B6RF06	Fe2OG dioxygenase domain-containing protein		Color2 [A=255, R=169, G=169, B=169]	1	4				other molecular function	Pf03171, Pf14226				A0A3B6RF06_WHEAT	unreviewed	Fe2OG dioxygenase domain-containing protein		Triticum aestivum (Wheat)			metal ion binding [GO:0046872];oxidoreductase activity [GO:0016491]	metal ion binding [GO:0046872];oxidoreductase activity [GO:0016491]	GO:0016491;GO:0046872		TraesCS7A02G159200.1			Cluster -1998	21	5	5	48	3	333	36.7	5.47	2	333	1.08736	1.00561	0.992966	0.379515	0.428818	0.498852	0.358226
	1.63534	0.0231559	0.592783	D3K1B4	Ozone-responsive stress-related protein		Color2 [A=255, R=169, G=169, B=169]	1	4					Pf06592				D3K1B4_WHEAT	unreviewed	Ozone-responsive stress-related protein		Triticum aestivum (Wheat)							TraesCS4A02G445300.1;TraesCS7A02G041600.1				39	4	4	44	4	79	8.7	9.25	0	79	4.2733	4.12115	4.26848	3.77546	3.31273	3.79638	3.47264
	1.93955	0.0114935	0.589439	A0A3B6RB60	Uncharacterized protein	Met-loss [N-Term]	Color2 [A=255, R=169, G=169, B=169]	1	4					Pf12710				A0A3B6RB60_WHEAT	unreviewed	Uncharacterized protein		Triticum aestivum (Wheat)	L-serine biosynthetic process [GO:0006564]		phosphoserine phosphatase activity [GO:0004647]	L-serine biosynthetic process [GO:0006564];phosphoserine phosphatase activity [GO:0004647]	GO:0004647;GO:0006564		TraesCS7A02G168700.3				25	4	4	15	4	183	19.8	4.74	0	183	0.38228	0.266712	0.659939	-0.263031	-0.156488	-0.0398655	-0.828649
	1.45081	0.0354151	0.588382	A0A3B5Y4U2	HABP4_PAI-RBP1 domain-containing protein		Color2 [A=255, R=169, G=169, B=169]	1	4			nucleus	nucleic acid binding activity	Pf04774, Pf09598				A0A3B5Y4U2_WHEAT	unreviewed	HABP4_PAI-RBP1 domain-containing protein		Triticum aestivum (Wheat)			RNA binding [GO:0003723]	RNA binding [GO:0003723]	GO:0003723		TraesCS1A02G354700.1			Cluster -1997	6	2	2	13	1	376	40.2	6.71	0	376	0.535395	1.05363	0.8599	0.121868	0.109291	0.452614	-1.50167
	1.54193	0.0287123	0.587379	A0A1D5XGW0	Deoxymugineic acid synthase 1-B OS=Triticum		Color2 [A=255, R=169, G=169, B=169]	1	4		stress response	cytosol	other molecular function	Pf00248		A0A1D5XGW0	DMAS1-B	DMS1B_WHEAT	reviewed	Deoxymugineic acid synthase 1-B (EC 1.1.1.285)	DMAS1-B	Triticum aestivum (Wheat)	cellular response to zinc ion starvation [GO:0034224];response to iron ion starvation [GO:1990641];siderophore biosynthetic process [GO:0019290]		3''-deamino-3''-oxonicotianamine reductase activity [GO:0033707]	3''-deamino-3''-oxonicotianamine reductase activity [GO:0033707];cellular response to zinc ion starvation [GO:0034224];response to iron ion starvation [GO:1990641];siderophore biosynthetic process [GO:0019290]	GO:0019290;GO:0033707;GO:0034224;GO:1990641					Cluster -1997	25	5	5	70	4	314	35.2	7.42	1	314	2.29157	2.50474	1.99306	1.76339	1.48803	1.77581	1.09577
	1.72049	0.0190331	0.586128	A0A3B6FKL0	PNP_UDP_1 domain-containing protein		Color2 [A=255, R=169, G=169, B=169]	1	4		other metabolic processes		other molecular function	Pf01048				A0A3B6FKL0_WHEAT	unreviewed	PNP_UDP_1 domain-containing protein		Triticum aestivum (Wheat)	nucleoside metabolic process [GO:0009116]		catalytic activity [GO:0003824]	catalytic activity [GO:0003824];nucleoside metabolic process [GO:0009116]	GO:0003824;GO:0009116		TraesCS3B02G181300.1			Cluster -1997	28	5	5	64	5	361	39.3	5.72	0	361	1.86939	1.53076	1.89276	1.29304	1.26313	0.978361	0.588477
	2.52075	0.00301476	0.586032	A0A3B6DGR0	C2 domain-containing protein	Acetyl [N-Term];Met-loss+Acetyl [N-Term]	Color2 [A=255, R=169, G=169, B=169]	1	4					Pf00168				A0A3B6DGR0_WHEAT	unreviewed	C2 domain-containing protein		Triticum aestivum (Wheat)							TraesCS2D02G368300.1			Cluster -1997	60	6	6	126	1	144	15.7	4.09	0	144	-0.407295	-0.44318	-0.410101	-0.827223	-1.1185	-1.07295	-3.68336
	1.37043	0.0426154	0.585989	A0A3B6TBJ3	Uncharacterized protein		Color2 [A=255, R=169, G=169, B=169]	1	4					Pf13419				A0A3B6TBJ3_WHEAT	unreviewed	Uncharacterized protein		Triticum aestivum (Wheat)			hydrolase activity [GO:0016787]	hydrolase activity [GO:0016787]	GO:0016787		TraesCS7D02G024200.1			Cluster -1997	13	2	2	28	2	249	27.1	5.08	0	249	0.00462723	-0.0818348	-0.023428	-0.448023	-1.01449	-0.396086	-1.07922
	2.05338	0.00884334	0.58511	A0A3B5ZYM8	Uncharacterized protein		Color2 [A=255, R=169, G=169, B=169]	1	4		other metabolic processes		other molecular function	Pf00891, Pf08100				A0A3B5ZYM8_WHEAT	unreviewed	Uncharacterized protein		Triticum aestivum (Wheat)			O-methyltransferase activity [GO:0008171];protein dimerization activity [GO:0046983]	O-methyltransferase activity [GO:0008171];protein dimerization activity [GO:0046983]	GO:0008171;GO:0046983		TraesCS1D02G337600.1				31	6	6	65	4	372	40.2	5.24	2	372	1.48178	1.31787	1.59894	1.05783	0.750435	0.83499	0.216054
	1.34664	0.0450157	-0.592638	A0A3B6AQU5	Uncharacterized protein		Color2 [A=255, R=169, G=169, B=169]	1	4			ER/Golgi		Pf03665				A0A3B6AQU5_WHEAT	unreviewed	Uncharacterized protein		Triticum aestivum (Wheat)		ER membrane protein complex [GO:0072546]		ER membrane protein complex [GO:0072546]	GO:0072546		TraesCS2A02G076900.1				13	2	2	29	1	208	22.6	6.52	0	208	-1.77524	-1.51313	-1.21149	-1.13705	-0.881163	-0.703735	-1.15176
	1.33201	0.046558	-0.597858	A0A3B6C6P6	Potassium transporter OS=Triticu		Color2 [A=255, R=169, G=169, B=169]	1	4		transport	other membranes	transporter activity	Pf02705		A0A3B6C6P6	HAK1-B	A0A3B6C6P6_WHEAT	unreviewed	Potassium transporter	HAK1-B	Triticum aestivum (Wheat)		integral component of membrane [GO:0016021]	potassium ion transmembrane transporter activity [GO:0015079]	integral component of membrane [GO:0016021];potassium ion transmembrane transporter activity [GO:0015079]	GO:0015079;GO:0016021		TraesCS2B02G305900.1			Cluster -1993	11	6	6	138	1	768	85.6	8.84	0	768	-0.558683	0.11828	-0.435345	0.25387	0.349413	0.314543	0.00269413
	2.34626	0.00450549	-0.60273	A0A3B6NR71	CN hydrolase domain-containing protein		Color2 [A=255, R=169, G=169, B=169]	1	4		other metabolic processes		other molecular function	Pf00795				A0A3B6NR71_WHEAT	unreviewed	CN hydrolase domain-containing protein		Triticum aestivum (Wheat)	nitrogen compound metabolic process [GO:0006807]		hydrolase activity, acting on carbon-nitrogen (but not peptide) bonds [GO:0016810]	hydrolase activity, acting on carbon-nitrogen (but not peptide) bonds [GO:0016810];nitrogen compound metabolic process [GO:0006807]	GO:0006807;GO:0016810		TraesCS6A02G232400.1			Cluster -1993	10	2	2	43	1	340	36.3	6.02	0	340	-0.214556	-0.303503	-0.560236	0.269676	0.240217	0.220003	-4.85191
	1.53128	0.0294251	-0.605624	A0A3B6B684	Uncharacterized protein		Color2 [A=255, R=169, G=169, B=169]	1	4		other metabolic processes		other molecular function	Pf00251, Pf08244				A0A3B6B684_WHEAT	unreviewed	Uncharacterized protein		Triticum aestivum (Wheat)	carbohydrate metabolic process [GO:0005975]		hydrolase activity, hydrolyzing O-glycosyl compounds [GO:0004553]	carbohydrate metabolic process [GO:0005975];hydrolase activity, hydrolyzing O-glycosyl compounds [GO:0004553]	GO:0004553;GO:0005975		TraesCS2A02G488900.1			Cluster -1997	12	6	6	102	2	593	64.8	5.21	4	593	2.04754	1.81512	1.68979	2.61407	2.15776	2.59749	0.42336
	3.18296	0.0006562	-0.606167	A0A3B6IVJ1	Peptidase A1 domain-containing protein		Color2 [A=255, R=169, G=169, B=169]	1	4		protein metabolism		other molecular function	Pf14541, Pf14543				A0A3B6IVJ1_WHEAT	unreviewed	Peptidase A1 domain-containing protein		Triticum aestivum (Wheat)			aspartic-type endopeptidase activity [GO:0004190]	aspartic-type endopeptidase activity [GO:0004190]	GO:0004190		TraesCS4B02G302800.1			Cluster -1993	21	5	5	65	1	430	44.6	7.11	3	430	0.74638	0.710007	0.761616	1.24877	1.32889	1.45884	0.58245
	1.57081	0.0268655	-0.607058	A0A3B6B8A4	CULLIN_2 domain-containing protein		Color2 [A=255, R=169, G=169, B=169]	1	4		protein metabolism	other cell component	other molecular function	Pf00888, Pf10557				A0A3B6B8A4_WHEAT	unreviewed	CULLIN_2 domain-containing protein		Triticum aestivum (Wheat)	ubiquitin-dependent protein catabolic process [GO:0006511]		ubiquitin protein ligase binding [GO:0031625]	ubiquitin protein ligase binding [GO:0031625];ubiquitin-dependent protein catabolic process [GO:0006511]	GO:0006511;GO:0031625		TraesCS2A02G520700.1				3	2	2	13	2	732	85	8.25	0	732	-2.72533	-3.3385	-3.03472	-2.39495	-2.44299	-2.43945	-3.90151
	1.39225	0.0405276	-0.608616	A0A3B6H1H7	C2 domain-containing protein		Color2 [A=255, R=169, G=169, B=169]	1	4		stress response			Pf00168				A0A3B6H1H7_WHEAT	unreviewed	C2 domain-containing protein		Triticum aestivum (Wheat)							TraesCS3D02G360800.1			Cluster -1997	8	2	2	35	2	381	41.5	8.98	0	381	-0.131237	-0.41	0.288359	0.533468	0.487318	0.552183	-0.935994
	1.60487	0.024839	-0.612285	A0A3B5Z338	Folate gamma-glutamyl hydrolase		Color2 [A=255, R=169, G=169, B=169]	1	4		other metabolic processes	non-structural extracellular	other molecular function	Pf07722				A0A3B5Z338_WHEAT	unreviewed	Folate gamma-glutamyl hydrolase (EC 3.4.19.9)		Triticum aestivum (Wheat)			gamma-glutamyl-peptidase activity [GO:0034722]	gamma-glutamyl-peptidase activity [GO:0034722]	GO:0034722		TraesCS1B02G350700.1			Cluster -1995	39	7	7	100	3	337	37	7.49	4	337	1.88572	2.44756	1.98755	2.70621	2.76981	2.68166	3.20364
	2.54671	0.0028398	-0.614332	A0A3B6RPZ4	Uncharacterized protein		Color2 [A=255, R=169, G=169, B=169]	1	4					Pf04862				A0A3B6RPZ4_WHEAT	unreviewed	Uncharacterized protein		Triticum aestivum (Wheat)							TraesCS7A02G453100.1			Cluster -1993	23	6	6	84	2	370	39.6	8.27	4	370	2.83304	2.57707	2.54317	3.23313	3.30703	3.25611	2.77436
	1.38034	0.0416545	-0.620497	A0A3B6SJ80	AAI domain-containing protein		Color2 [A=255, R=169, G=169, B=169]	1	4					Pf14547				A0A3B6SJ80_WHEAT	unreviewed	AAI domain-containing protein		Triticum aestivum (Wheat)							TraesCS7B02G385400.1			Cluster -1993	29	3	3	102	1	133	13.7	7.96	0	133	4.01519	3.7086	3.33935	4.15535	4.38636	4.38293	3.89275
	1.37688	0.0419871	-0.641176	A0A3B6EQD7	Aldo_ket_red domain-containing protein		Color2 [A=255, R=169, G=169, B=169]	1	4			cytosol	other molecular function	Pf00248				A0A3B6EQD7_WHEAT	unreviewed	Aldo_ket_red domain-containing protein		Triticum aestivum (Wheat)			oxidoreductase activity [GO:0016491]	oxidoreductase activity [GO:0016491]	GO:0016491		TraesCS3A02G363400.1			Cluster -1995	31	5	5	44	4	311	34.2	6.74	1	311	0.991505	0.452126	0.822102	1.52571	1.56229	1.10126	1.65873
	1.78768	0.0163049	-0.647214	A0A3B6KQ58	Uncharacterized protein		Color2 [A=255, R=169, G=169, B=169]	1	4		other metabolic processes	other membranes	other molecular function	Pf00933, Pf01915				A0A3B6KQ58_WHEAT	unreviewed	Uncharacterized protein		Triticum aestivum (Wheat)	carbohydrate metabolic process [GO:0005975]	integral component of membrane [GO:0016021]	hydrolase activity, hydrolyzing O-glycosyl compounds [GO:0004553]	carbohydrate metabolic process [GO:0005975];hydrolase activity, hydrolyzing O-glycosyl compounds [GO:0004553];integral component of membrane [GO:0016021]	GO:0004553;GO:0005975;GO:0016021		TraesCS5A02G389000.3			Cluster -1993	22	10	10	162	6	681	73.3	7.46	2	681	2.34704	2.04213	1.79369	2.66483	2.75863	2.70104	1.69001
+	3.08146	0.000828963	-0.650828	W5ET85	Class 2 transcription repressor beta subunit		Color2 [A=255, R=169, G=169, B=169]	1	4		cell organization and biogenesis	nucleus	nucleic acid binding activity	Pf00808				W5ET85_WHEAT	unreviewed	Class 2 transcription repressor beta subunit		Triticum aestivum (Wheat)		nucleus [GO:0005634]	protein heterodimerization activity [GO:0046982]	nucleus [GO:0005634];protein heterodimerization activity [GO:0046982]	GO:0005634;GO:0046982		TraesCS4D02G007000.1			Cluster -1993	13	2	2	14	2	252	25.9	7.96	0	252	-1.22205	-1.39797	-1.38761	-0.661015	-0.623804	-0.770319	-1.37632
	1.75858	0.017435	-0.653642	W5BTL8	Genome assembly, chromosome: II OS=Triticum aestivum OX=4		Color2 [A=255, R=169, G=169, B=169]	1	4		signal transduction	nucleus	enzyme regulator activity	Pf00407		W5BTL8		W5BTL8_WHEAT	unreviewed	Bet_v_1 domain-containing protein	CAMPLR22A2D_LOCUS4467	Triticum aestivum (Wheat)	defense response [GO:0006952]			defense response [GO:0006952]	GO:0006952		TraesCS2B02G467600.1;TraesCS2D02G445800.1			Cluster -1997	29	3	3	27	3	163	18	5.05	0	163	-0.0553608	-0.529346	-0.0610142	0.376839	0.553516	0.38485	-0.519286
	2.43602	0.00366423	-0.654647	A0A3B6FRF6	Protein VACUOLELESS1		Color2 [A=255, R=169, G=169, B=169]	1	4		cell organization and biogenesis	other cytoplasmic organelle;other membranes	cytoskeletal activity	Pf04840, Pf04841				A0A3B6FRF6_WHEAT	unreviewed	Protein VACUOLELESS1		Triticum aestivum (Wheat)	intracellular protein transport [GO:0006886];vacuole organization [GO:0007033]	vacuolar membrane [GO:0005774]		intracellular protein transport [GO:0006886];vacuolar membrane [GO:0005774];vacuole organization [GO:0007033]	GO:0005774;GO:0006886;GO:0007033		TraesCS3B02G271600.1			Cluster -1995	5	3	3	19	1	871	95.6	6.13	2	871	-0.669613	-0.635891	-0.966211	-0.129395	-0.0571041	-0.121275	0.463391
	2.70175	0.00198723	-0.665724	A0A3B6I2J1	Uncharacterized protein		Color2 [A=255, R=169, G=169, B=169]	1	4		protein metabolism	other membranes	kinase activity	Pf01657, Pf07714				A0A3B6I2J1_WHEAT	unreviewed	Uncharacterized protein		Triticum aestivum (Wheat)		integral component of membrane [GO:0016021]	ATP binding [GO:0005524];protein kinase activity [GO:0004672]	ATP binding [GO:0005524];integral component of membrane [GO:0016021];protein kinase activity [GO:0004672]	GO:0004672;GO:0005524;GO:0016021		TraesCS4A02G323500.2				4	2	2	12	1	646	70.4	6.54	0	646	-3.75901	-3.64192	-3.59003	-2.98127	-3.14061	-2.87191	-3.2181
	1.37281	0.0423826	-0.666256	A0A3B6LMS8	O-fucosyltransferase family protein		Color2 [A=255, R=169, G=169, B=169]	1	4		other metabolic processes		other molecular function	Pf10250				A0A3B6LMS8_WHEAT	unreviewed	Uncharacterized protein		Triticum aestivum (Wheat)	fucose metabolic process [GO:0006004]		transferase activity, transferring glycosyl groups [GO:0016757]	fucose metabolic process [GO:0006004];transferase activity, transferring glycosyl groups [GO:0016757]	GO:0006004;GO:0016757		TraesCS5B02G227800.1				5	2	2	3	2	512	57.1	8.84	0	512	-3.70883	-4.10782	-3.42581	-3.02613	-2.9234	-3.29416	-2.91586
	2.21551	0.00608826	-0.666364	A0A3B6LTB9	Uncharacterized protein		Color2 [A=255, R=169, G=169, B=169]	1	4		other metabolic processes		other molecular function	Pf00933, Pf01915				A0A3B6LTB9_WHEAT	unreviewed	Uncharacterized protein		Triticum aestivum (Wheat)	carbohydrate metabolic process [GO:0005975]		hydrolase activity, hydrolyzing O-glycosyl compounds [GO:0004553]	carbohydrate metabolic process [GO:0005975];hydrolase activity, hydrolyzing O-glycosyl compounds [GO:0004553]	GO:0004553;GO:0005975		TraesCS5B02G394300.1			Cluster -1997	20	9	9	160	3	638	68.3	5.76	2	638	1.45249	1.51523	1.21027	1.90272	2.19348	2.08088	-1.09145
	1.31397	0.0485323	-0.67044	A0A3B6TPU9	Peroxidase		Color2 [A=255, R=169, G=169, B=169]	1	4		stress response	non-structural extracellular	other molecular function	Pf00141				A0A3B6TPU9_WHEAT	unreviewed	Peroxidase (EC 1.11.1.7)		Triticum aestivum (Wheat)	hydrogen peroxide catabolic process [GO:0042744];response to oxidative stress [GO:0006979]	extracellular region [GO:0005576]	heme binding [GO:0020037];metal ion binding [GO:0046872];peroxidase activity [GO:0004601]	extracellular region [GO:0005576];heme binding [GO:0020037];hydrogen peroxide catabolic process [GO:0042744];metal ion binding [GO:0046872];peroxidase activity [GO:0004601];response to oxidative stress [GO:0006979]	GO:0004601;GO:0005576;GO:0006979;GO:0020037;GO:0042744;GO:0046872		TraesCS7D02G442300.1			Cluster -1997	18	5	5	44	1	332	35.8	6.71	4	332	0.459644	0.65406	0.118683	1.36877	0.748114	1.12683	0.207334
	1.63943	0.0229388	-0.678509	A0A3B6PKQ9	Uncharacterized protein	Acetyl [N-Term];Met-loss+Acetyl [N-Term]	Color2 [A=255, R=169, G=169, B=169]	1	4				nucleic acid binding activity	Pf00076				A0A3B6PKQ9_WHEAT	unreviewed	Uncharacterized protein		Triticum aestivum (Wheat)			RNA binding [GO:0003723]	RNA binding [GO:0003723]	GO:0003723		TraesCS6B02G217500.2			Cluster -1993	29	7	7	105	1	387	39.4	6.29	0	387	-3.19545	-2.84887	-3.33592	-2.67852	-2.26619	-2.4	-2.99847
	1.7089	0.0195478	-0.680063	A0A3B6UBG5	Uncharacterized protein		Color2 [A=255, R=169, G=169, B=169]	1	4				nucleic acid binding activity	Pf00076				A0A3B6UBG5_WHEAT	unreviewed	Uncharacterized protein		Triticum aestivum (Wheat)			RNA binding [GO:0003723]	RNA binding [GO:0003723]	GO:0003723		TraesCSU02G119700.4			Cluster -1993	17	3	3	26	3	246	28.3	9.88	0	246	-0.97233	-1.59517	-1.27207	-0.623064	-0.584414	-0.5919	-0.954736
	1.74346	0.0180524	-0.681011	A0A3B6SMF0	CNNM transmembrane domain-containing protein		Color2 [A=255, R=169, G=169, B=169]	1	4		other biological processes	other cell component;other membranes		Pf01595				A0A3B6SMF0_WHEAT	unreviewed	CNNM transmembrane domain-containing protein		Triticum aestivum (Wheat)		integral component of membrane [GO:0016021]		integral component of membrane [GO:0016021]	GO:0016021		TraesCS7B02G381300.1			Cluster -1993	5	2	2	8	2	518	55.3	6.33	0	518	-4.05668	-4.15165	-4.0859	-3.07018	-3.56877	-3.61224	-3.46568
	1.45915	0.034742	-0.686136	A0A3B6KP50	Cleavage and polyadenylation specificity factor subunit 2		Color2 [A=255, R=169, G=169, B=169]	1	4		RNA metabolism OR transcription	nucleus	nucleic acid binding activity	Pf07521, Pf10996, Pf13299, Pf16661				A0A3B6KP50_WHEAT	unreviewed	Cleavage and polyadenylation specificity factor subunit 2 (Cleavage and polyadenylation specificity factor 100 kDa subunit)		Triticum aestivum (Wheat)	mRNA cleavage [GO:0006379];mRNA polyadenylation [GO:0006378]	mRNA cleavage and polyadenylation specificity factor complex [GO:0005847]	RNA binding [GO:0003723]	mRNA cleavage [GO:0006379];mRNA cleavage and polyadenylation specificity factor complex [GO:0005847];mRNA polyadenylation [GO:0006378];RNA binding [GO:0003723]	GO:0003723;GO:0005847;GO:0006378;GO:0006379		TraesCS5A02G453700.5			Cluster -1993	6	2	2	12	2	739	81.6	5.47	0	739	-2.12214	-2.78753	-2.43291	-1.65148	-1.66451	-1.96817	-2.35259
	2.15697	0.00696681	-0.695077	A0A3B6MUN7	Uridine kinase		Color2 [A=255, R=169, G=169, B=169]	1	4		other metabolic processes	other cell component	kinase activity	Pf00485, Pf14681				A0A3B6MUN7_WHEAT	unreviewed	Uridine kinase (EC 2.7.1.48)		Triticum aestivum (Wheat)	CTP salvage [GO:0044211];nucleoside metabolic process [GO:0009116];UMP salvage [GO:0044206]		ATP binding [GO:0005524];uridine kinase activity [GO:0004849]	ATP binding [GO:0005524];CTP salvage [GO:0044211];nucleoside metabolic process [GO:0009116];UMP salvage [GO:0044206];uridine kinase activity [GO:0004849]	GO:0004849;GO:0005524;GO:0009116;GO:0044206;GO:0044211		TraesCS5D02G292700.1			Cluster -1993	7	2	2	34	1	515	57.2	8.02	0	515	-1.85332	-1.75626	-2.19251	-1.23899	-1.18247	-1.2954	-1.7343
	1.44986	0.0354924	-0.698659	A0A3B5ZNC5	YTH domain-containing protein		Color2 [A=255, R=169, G=169, B=169]	1	4				nucleic acid binding activity	Pf04146				A0A3B5ZNC5_WHEAT	unreviewed	YTH domain-containing protein		Triticum aestivum (Wheat)			RNA binding [GO:0003723]	RNA binding [GO:0003723]	GO:0003723		TraesCS1D02G045100.3			Cluster -1997	7	2	2	30	2	475	52.6	7.05	0	475	-2.82062	-3.5814	-3.23343	-2.4386	-2.51694	-2.58393	-3.64666
	1.94476	0.0113563	-0.701627	A0A3B5ZNM2	Methionine S-methyltransferase		Color2 [A=255, R=169, G=169, B=169]	1	4		other metabolic processes		other molecular function	Pf00155, Pf13847				A0A3B5ZNM2_WHEAT	unreviewed	Methionine S-methyltransferase (EC 2.1.1.12)		Triticum aestivum (Wheat)	biosynthetic process [GO:0009058]		methionine S-methyltransferase activity [GO:0030732];pyridoxal phosphate binding [GO:0030170]	biosynthetic process [GO:0009058];methionine S-methyltransferase activity [GO:0030732];pyridoxal phosphate binding [GO:0030170]	GO:0009058;GO:0030170;GO:0030732		TraesCS1D02G011700.3			Cluster -1993	17	14	14	223	1	1109	122.4	5.53	1	1109	0.173521	0.258533	-0.164707	0.608782	0.888208	0.875238	0.906636
	1.84502	0.0142882	-0.709359	A0A3B6PLZ4	PKS_ER domain-containing protein		Color2 [A=255, R=169, G=169, B=169]	1	4		other metabolic processes		other molecular function	Pf00107, Pf08240				A0A3B6PLZ4_WHEAT	unreviewed	PKS_ER domain-containing protein		Triticum aestivum (Wheat)			oxidoreductase activity [GO:0016491];zinc ion binding [GO:0008270]	oxidoreductase activity [GO:0016491];zinc ion binding [GO:0008270]	GO:0008270;GO:0016491		TraesCS6B02G201600.1				57	11	12	202	2	360	38.5	5.97	0	360	-5.90888	-5.72771	-5.88443	-4.80833	-5.28866	-5.29595	-4.62855
	1.36217	0.0434341	-0.715095	A0A3B6J012	Uncharacterized protein		Color2 [A=255, R=169, G=169, B=169]	1	4		protein metabolism	non-structural extracellular	other molecular function	Pf00112, Pf08246				A0A3B6J012_WHEAT	unreviewed	Uncharacterized protein		Triticum aestivum (Wheat)			cysteine-type peptidase activity [GO:0008234]	cysteine-type peptidase activity [GO:0008234]	GO:0008234		TraesCS4B02G389900.1			Cluster -1997	38	8	9	266	5	367	39.9	7.28	3	367	3.90578	4.5936	3.84387	4.73151	4.88809	4.86892	2.89589
	1.94083	0.0114597	-0.725456	W5BSG8	Genome assembly, chromosome: II OS=Triticum aestivum OX=4		Color2 [A=255, R=169, G=169, B=169]	1	4			mitochondrion	other molecular function	Pf01565, Pf02913		W5BSG8		W5BSG8_WHEAT	unreviewed	FAD-binding PCMH-type domain-containing protein	CAMPLR22A2D_LOCUS4578	Triticum aestivum (Wheat)	nitrogen compound metabolic process [GO:0006807];photorespiration [GO:0009853]	mitochondrion [GO:0005739]	(R)-2-hydroxyglutarate dehydrogenase activity [GO:0051990];2-hydroxyglutarate dehydrogenase activity [GO:0047545];FAD binding [GO:0071949]	(R)-2-hydroxyglutarate dehydrogenase activity [GO:0051990];2-hydroxyglutarate dehydrogenase activity [GO:0047545];FAD binding [GO:0071949];mitochondrion [GO:0005739];nitrogen compound metabolic process [GO:0006807];photorespiration [GO:0009853]	GO:0005739;GO:0006807;GO:0009853;GO:0047545;GO:0051990;GO:0071949		TraesCS2D02G458500.2			Cluster -1995	12	4	4	37	4	617	66.8	6.25	0	617	-1.64416	-1.44101	-1.39408	-0.99819	-0.500463	-0.804224	-0.154702
+	3.10355	0.000787865	-0.726121	A0A3B6I3P5	Uncharacterized protein		Color2 [A=255, R=169, G=169, B=169]	1	4		other metabolic processes	other cytoplasmic organelle;other membranes	other molecular function	Pf00251, Pf08244, Pf11837				A0A3B6I3P5_WHEAT	unreviewed	Uncharacterized protein		Triticum aestivum (Wheat)	carbohydrate metabolic process [GO:0005975]	integral component of membrane [GO:0016021]	sucrose alpha-glucosidase activity [GO:0004575]	carbohydrate metabolic process [GO:0005975];integral component of membrane [GO:0016021];sucrose alpha-glucosidase activity [GO:0004575]	GO:0004575;GO:0005975;GO:0016021		TraesCS4A02G484800.1			Cluster -1993	30	14	14	205	2	658	71.4	4.96	9	658	3.27096	3.26217	3.06083	3.91173	3.99812	3.86246	3.53008
	1.57512	0.0265998	-0.732785	A0A3B6QDQ8	Uncharacterized protein	Acetyl [N-Term];Met-loss+Acetyl [N-Term]	Color2 [A=255, R=169, G=169, B=169]	1	4				nucleic acid binding activity	Pf00076				A0A3B6QDQ8_WHEAT	unreviewed	Uncharacterized protein		Triticum aestivum (Wheat)			RNA binding [GO:0003723]	RNA binding [GO:0003723]	GO:0003723		TraesCS6D02G173900.1			Cluster -1993	33	8	8	123	1	409	40.9	6.29	0	409	-3.07849	-2.66764	-3.25032	-2.51758	-2.14649	-2.13402	-2.52373
+	3.75729	0.000174869	-0.760759	A0A3B6THT6	Uncharacterized protein		Color2 [A=255, R=169, G=169, B=169]	1	4		other metabolic processes	other cytoplasmic organelle;other membranes	other molecular function	Pf00251, Pf08244, Pf11837				A0A3B6THT6_WHEAT	unreviewed	Uncharacterized protein		Triticum aestivum (Wheat)	carbohydrate metabolic process [GO:0005975]	integral component of membrane [GO:0016021]	sucrose alpha-glucosidase activity [GO:0004575]	carbohydrate metabolic process [GO:0005975];integral component of membrane [GO:0016021];sucrose alpha-glucosidase activity [GO:0004575]	GO:0004575;GO:0005975;GO:0016021		TraesCS7D02G010000.2			Cluster -1997	30	14	14	219	2	658	71.5	4.96	0	658	0.555767	0.378647	0.485325	1.26409	1.24919	1.18873	-0.607852
	1.93374	0.0116482	-0.761426	A0A3B6NLF4	Uncharacterized protein		Color2 [A=255, R=169, G=169, B=169]	1	4									A0A3B6NLF4_WHEAT	unreviewed	Uncharacterized protein		Triticum aestivum (Wheat)							TraesCS6A02G093300.1			Cluster -1997	4	9	9	117	5	4042	440.5	4.04	1	4042	-1.27971	-1.21231	-1.4173	-0.815948	-0.255165	-0.553928	-2.15551
	2.27612	0.00529519	-0.77049	A0A3B6EM13	Uncharacterized protein		Color2 [A=255, R=169, G=169, B=169]	1	4		other metabolic processes	cytosol	other molecular function	Pf00121				A0A3B6EM13_WHEAT	unreviewed	Uncharacterized protein		Triticum aestivum (Wheat)	glycolytic process [GO:0006096]		triose-phosphate isomerase activity [GO:0004807]	glycolytic process [GO:0006096];triose-phosphate isomerase activity [GO:0004807]	GO:0004807;GO:0006096		TraesCS3A02G359400.1			Cluster -1993	43	7	7	97	5	256	27.3	5.48	0	256	1.2986	1.54583	1.76835	2.29516	2.37226	2.25682	1.52719
	1.63354	0.0232521	-0.77849	A0A3B6LGU5	Mannan endo-1,4-beta-mannosidase		Color2 [A=255, R=169, G=169, B=169]	1	4		cell organization and biogenesis	cytoskeleton	cytoskeletal activity	Pf00150				A0A3B6LGU5_WHEAT	unreviewed	Cellulase domain-containing protein		Triticum aestivum (Wheat)	actin filament organization [GO:0007015];carbohydrate metabolic process [GO:0005975]		actin filament binding [GO:0051015];hydrolase activity, hydrolyzing O-glycosyl compounds [GO:0004553]	actin filament binding [GO:0051015];actin filament organization [GO:0007015];carbohydrate metabolic process [GO:0005975];hydrolase activity, hydrolyzing O-glycosyl compounds [GO:0004553]	GO:0004553;GO:0005975;GO:0007015;GO:0051015		TraesCS5B02G064100.1			Cluster -1993	9	3	3	29	2	502	55.5	6.89	0	502	-1.95272	-1.87582	-2.42472	-1.54876	-1.0864	-1.28263	-2.02013
	2.29197	0.00510545	-0.788734	A0A3B6KP01	Chloride channel protein		Color2 [A=255, R=169, G=169, B=169]	1	4		transport	other cell component	transporter activity	Pf00571, Pf00654				A0A3B6KP01_WHEAT	unreviewed	Chloride channel protein		Triticum aestivum (Wheat)		integral component of membrane [GO:0016021]	voltage-gated chloride channel activity [GO:0005247]	integral component of membrane [GO:0016021];voltage-gated chloride channel activity [GO:0005247]	GO:0005247;GO:0016021		TraesCS5A02G449500.2			Cluster -1995	6	3	3	30	3	753	82	9.01	0	753	-1.02441	-1.21361	-0.867443	-0.132969	-0.159771	-0.446522	0.00269222
	2.57433	0.00266481	-0.791926	A0A3B6SLZ9	CRAL-TRIO domain-containing protein		Color2 [A=255, R=169, G=169, B=169]	1	4			other membranes	other molecular function	Pf00650, Pf03765				A0A3B6SLZ9_WHEAT	unreviewed	CRAL-TRIO domain-containing protein		Triticum aestivum (Wheat)							TraesCS7B02G368100.1			Cluster -1993	20	8	8	108	2	566	61.6	5.35	6	566	1.72245	1.37304	1.40201	2.22583	2.36653	2.28092	1.55533
	2.22331	0.00597984	-0.798262	A0A3B6HQX0	Asparagine synthetase [glutamine-hydrolyzing]		Color2 [A=255, R=169, G=169, B=169]	1	4		other metabolic processes	cytosol	other molecular function	Pf00733, Pf13537				A0A3B6HQX0_WHEAT	unreviewed	Asparagine synthetase [glutamine-hydrolyzing] (EC 6.3.5.4)		Triticum aestivum (Wheat)	asparagine biosynthetic process [GO:0006529];glutamine metabolic process [GO:0006541]		asparagine synthase (glutamine-hydrolyzing) activity [GO:0004066];ATP binding [GO:0005524]	asparagine biosynthetic process [GO:0006529];asparagine synthase (glutamine-hydrolyzing) activity [GO:0004066];ATP binding [GO:0005524];glutamine metabolic process [GO:0006541]	GO:0004066;GO:0005524;GO:0006529;GO:0006541		TraesCS4A02G109900.1			Cluster -1993	27	11	11	160	2	591	66	6.37	0	591	0.452351	0.594046	0.12826	1.08233	1.20224	1.28487	0.17689
	2.06325	0.00864478	-0.800867	A0A3B6SJM1	FAD-binding PCMH-type domain-containing protein		Color2 [A=255, R=169, G=169, B=169]	1	4				other molecular function	Pf01565, Pf08031				A0A3B6SJM1_WHEAT	unreviewed	FAD-binding PCMH-type domain-containing protein		Triticum aestivum (Wheat)			FAD binding [GO:0071949];oxidoreductase activity [GO:0016491]	FAD binding [GO:0071949];oxidoreductase activity [GO:0016491]	GO:0016491;GO:0071949		TraesCS7B02G273700.1			Cluster -1993	14	6	6	44	4	520	56.7	6.19	1	520	1.07531	1.24044	0.7022	1.70714	1.85402	1.8594	1.20491
	1.81169	0.0154282	-0.803184	A0A3B6KQF6	FAS1 domain-containing protein		Color2 [A=255, R=169, G=169, B=169]	1	4			plasma membrane		Pf02469				A0A3B6KQF6_WHEAT	unreviewed	FAS1 domain-containing protein		Triticum aestivum (Wheat)							TraesCS5A02G490900.1			Cluster -1997	17	4	4	51	2	422	43.3	7.06	2	422	-1.07763	-1.60159	-1.60572	-0.732071	-0.441437	-0.701876	-1.65869
	2.0606	0.00869755	-0.803833	A0A3B6KH42	Asparagine synthetase [glutamine-hydrolyzing]		Color2 [A=255, R=169, G=169, B=169]	1	4		other metabolic processes		other molecular function	Pf00733, Pf13537				A0A3B6KH42_WHEAT	unreviewed	Asparagine synthetase [glutamine-hydrolyzing] (EC 6.3.5.4)		Triticum aestivum (Wheat)	asparagine biosynthetic process [GO:0006529];glutamine metabolic process [GO:0006541]		asparagine synthase (glutamine-hydrolyzing) activity [GO:0004066];ATP binding [GO:0005524]	asparagine biosynthetic process [GO:0006529];asparagine synthase (glutamine-hydrolyzing) activity [GO:0004066];ATP binding [GO:0005524];glutamine metabolic process [GO:0006541]	GO:0004066;GO:0005524;GO:0006529;GO:0006541		TraesCS5A02G153900.3			Cluster -1997	12	4	4	23	4	520	59	6.89	0	520	0.590195	0.16312	0.506205	1.43338	1.10357	1.13407	-0.993445
	1.73253	0.0185129	-0.807287	W5D5A5	Peroxidase OS=Triticum aestivum OX=4565		Color2 [A=255, R=169, G=169, B=169]	1	4		other biological processes;other metabolic processes;stress response	non-structural extracellular	other molecular function	Pf00141		W5D5A5		W5D5A5_WHEAT	unreviewed	Peroxidase (EC 1.11.1.7)	TRAES_3BF008800120CFD_c1	Triticum aestivum (Wheat)	hydrogen peroxide catabolic process [GO:0042744];response to oxidative stress [GO:0006979]	extracellular region [GO:0005576]	heme binding [GO:0020037];metal ion binding [GO:0046872];peroxidase activity [GO:0004601]	extracellular region [GO:0005576];heme binding [GO:0020037];hydrogen peroxide catabolic process [GO:0042744];metal ion binding [GO:0046872];peroxidase activity [GO:0004601];response to oxidative stress [GO:0006979]	GO:0004601;GO:0005576;GO:0006979;GO:0020037;GO:0042744;GO:0046872		TraesCS3B02G209700.1			Cluster -1993	26	6	6	133	1	335	35.9	8.19	0	335	-1.41289	-1.13573	-1.85422	-0.616701	-0.672358	-0.691921	-1.64715
	1.91589	0.0121371	-0.808965	A0A3B5YYS2	Expansin B7-B OS=Triticum		Color2 [A=255, R=169, G=169, B=169]	1	4		other biological processes	non-structural extracellular		Pf01357, Pf03330		A0A3B5YYS2	EXPB7-B	A0A3B5YYS2_WHEAT	unreviewed	Uncharacterized protein		Triticum aestivum (Wheat)	sexual reproduction [GO:0019953]	extracellular region [GO:0005576]		extracellular region [GO:0005576];sexual reproduction [GO:0019953]	GO:0005576;GO:0019953		TraesCS1B02G225700.2			Cluster -1997	19	3	3	14	1	270	29.2	6.96	0	270	-1.6447	-1.97727	-1.34721	-0.786911	-0.917183	-0.838181	-1.92099
+	3.39087	0.000406565	-0.812185	A0A3B5ZQQ0	Chromatin-remodeling complex ATPase		Color2 [A=255, R=169, G=169, B=169]	1	4		cell organization and biogenesis	nucleus	nucleic acid binding activity	Pf00176, Pf00271, Pf09110, Pf09111				A0A3B5ZQQ0_WHEAT	unreviewed	Chromatin-remodeling complex ATPase		Triticum aestivum (Wheat)	ATP-dependent chromatin remodeling [GO:0043044]	nucleus [GO:0005634]	ATP binding [GO:0005524];DNA binding [GO:0003677];hydrolase activity, acting on acid anhydrides, in phosphorus-containing anhydrides [GO:0016818];nucleosome binding [GO:0031491]	ATP binding [GO:0005524];ATP-dependent chromatin remodeling [GO:0043044];DNA binding [GO:0003677];hydrolase activity, acting on acid anhydrides, in phosphorus-containing anhydrides [GO:0016818];nucleosome binding [GO:0031491];nucleus [GO:0005634]	GO:0003677;GO:0005524;GO:0005634;GO:0016818;GO:0031491;GO:0043044		TraesCS1D02G099600.2			Cluster -1995	10	8	8	95	4	999	116.3	7.71	4	999	1.30558	1.29954	1.40465	2.0232	2.17365	2.24948	2.89606
	1.63932	0.0229446	-0.821719	V9HVX4	Transcription factor LIM OS=Trit	Acetyl [N-Term];Met-loss+Acetyl [N-Term]	Color2 [A=255, R=169, G=169, B=169]	1	4		cell organization and biogenesis	cytoskeleton	cytoskeletal activity	Pf00412		V9HVX4	LIM	V9HVX4_WHEAT	unreviewed	Transcription factor LIM	LIM	Triticum aestivum (Wheat)	actin filament bundle assembly [GO:0051017]	plasma membrane [GO:0005886]	actin filament binding [GO:0051015];metal ion binding [GO:0046872];mRNA binding [GO:0003729]	actin filament binding [GO:0051015];actin filament bundle assembly [GO:0051017];metal ion binding [GO:0046872];mRNA binding [GO:0003729];plasma membrane [GO:0005886]	GO:0003729;GO:0005886;GO:0046872;GO:0051015;GO:0051017		TraesCS5D02G115000.1				15	3	3	16	3	196	22	8.29	0	196	0.65801	1.04499	0.277687	1.57724	1.48996	1.37864	0.260476
+	2.7582	0.00174504	-0.830684	A0A3B6KFR1	DUF3700 domain-containing protein		Color2 [A=255, R=169, G=169, B=169]	1	4					Pf12481				A0A3B6KFR1_WHEAT	unreviewed	DUF3700 domain-containing protein		Triticum aestivum (Wheat)							TraesCS5A02G134000.1			Cluster -1993	45	5	5	186	3	236	25	4.92	2	236	2.27503	2.2155	2.28578	3.24692	3.14259	2.87884	2.78498
+	3.5485	0.000282814	-0.830983	A0A077RZD7	Uncharacterized protein OS=Triticum aestivum OX=4565		Color2 [A=255, R=169, G=169, B=169]	1	4		other biological processes;other metabolic processes	other cell component	other molecular function	Pf00043, Pf13417		A0A077RZD7		A0A077RZD7_WHEAT	unreviewed	Uncharacterized protein	TRAES_3BF052300110CFD_c1	Triticum aestivum (Wheat)							TraesCS3B02G540100.1			Cluster -1995	16	3	3	41	2	243	26.8	5.67	1	243	1.48802	1.32324	1.28106	2.23954	2.13951	2.20622	3.47582
	1.42795	0.0373296	-0.833454	A0A3B6IQY9	Uncharacterized protein		Color2 [A=255, R=169, G=169, B=169]	1	4		other metabolic processes	cytosol	other molecular function	Pf00107, Pf08240				A0A3B6IQY9_WHEAT	unreviewed	Uncharacterized protein		Triticum aestivum (Wheat)			oxidoreductase activity [GO:0016491];zinc ion binding [GO:0008270]	oxidoreductase activity [GO:0016491];zinc ion binding [GO:0008270]	GO:0008270;GO:0016491		TraesCS4B02G106500.1			Cluster -1997	41	11	11	100	5	379	40.9	6.28	4	379	2.48875	3.03926	3.41252	3.74311	3.88847	3.80931	2.88136
	2.39246	0.00405079	-0.833558	A0A3B6IUA3	Potassium transporter		Color2 [A=255, R=169, G=169, B=169]	1	4		transport	other membranes	transporter activity	Pf02705				A0A3B6IUA3_WHEAT	unreviewed	Potassium transporter		Triticum aestivum (Wheat)		integral component of membrane [GO:0016021]	potassium ion transmembrane transporter activity [GO:0015079]	integral component of membrane [GO:0016021];potassium ion transmembrane transporter activity [GO:0015079]	GO:0015079;GO:0016021		TraesCS4B02G310300.1			Cluster -1997	9	5	5	100	1	778	86.7	8.66	1	778	0.0123825	-0.280586	-0.448133	0.577694	0.671953	0.534689	-2.51902
	1.62747	0.0235793	-0.836094	R9UNY9	Xylanase inhibitor protein OS=Trit		Color2 [A=255, R=169, G=169, B=169]	1	4		other metabolic processes		other molecular function	Pf00704		R9UNY9	xip	R9UNY9_WHEAT	unreviewed	Xylanase inhibitor protein	xip	Triticum aestivum (Wheat)	xylan catabolic process [GO:0045493]		hydrolase activity, acting on glycosyl bonds [GO:0016798]	hydrolase activity, acting on glycosyl bonds [GO:0016798];xylan catabolic process [GO:0045493]	GO:0016798;GO:0045493					Cluster -1995	20	6	6	85	6	304	33.3	8.47	0	304	1.6235	2.20046	1.43574	2.5126	2.67464	2.58074	2.25817
	2.28649	0.00517017	-0.844245	A0A3B6D5U9	Uncharacterized protein		Color2 [A=255, R=169, G=169, B=169]	1	4			nucleus	nucleic acid binding activity	Pf03178, Pf10433				A0A3B6D5U9_WHEAT	unreviewed	CPSF_A domain-containing protein		Triticum aestivum (Wheat)		nucleus [GO:0005634]	nucleic acid binding [GO:0003676]	nucleic acid binding [GO:0003676];nucleus [GO:0005634]	GO:0003676;GO:0005634		TraesCS2D02G060100.2			Cluster -1995	5	5	5	64	5	1389	152	6.25	0	1389	-0.948269	-1.18654	-1.19113	-0.102945	-0.52026	-0.169998	0.588834
	1.37322	0.0423429	-0.857278	A0A3B5XWG5	Peroxidase		Color2 [A=255, R=169, G=169, B=169]	1	4		stress response	non-structural extracellular	other molecular function	Pf00141				A0A3B5XWG5_WHEAT	unreviewed	Peroxidase (EC 1.11.1.7)		Triticum aestivum (Wheat)	hydrogen peroxide catabolic process [GO:0042744];response to oxidative stress [GO:0006979]	extracellular region [GO:0005576]	heme binding [GO:0020037];metal ion binding [GO:0046872];peroxidase activity [GO:0004601]	extracellular region [GO:0005576];heme binding [GO:0020037];hydrogen peroxide catabolic process [GO:0042744];metal ion binding [GO:0046872];peroxidase activity [GO:0004601];response to oxidative stress [GO:0006979]	GO:0004601;GO:0005576;GO:0006979;GO:0020037;GO:0042744;GO:0046872		TraesCS1A02G077700.2			Cluster -1997	21	5	5	88	1	339	36.7	7.14	0	339	-2.564	-2.80151	-3.29019	-1.67625	-2.04563	-2.36199	-3.45717
	1.34049	0.0456571	-0.87603	A0A3B6MWE0	Sulfotransferase		Color2 [A=255, R=169, G=169, B=169]	1	4		other metabolic processes	other cell component	other molecular function	Pf00685				A0A3B6MWE0_WHEAT	unreviewed	Sulfotransferase (EC 2.8.2.-)		Triticum aestivum (Wheat)			sulfotransferase activity [GO:0008146]	sulfotransferase activity [GO:0008146]	GO:0008146		TraesCS5D02G363500.1			Cluster -1993	11	2	2	17	2	340	37.6	6.47	0	340	-2.56434	-3.41638	-2.97343	-1.9765	-1.88217	-2.46739	-1.93564
+	2.81381	0.00153529	-0.90011	A0A3B6NVX6	Uncharacterized protein		Color2 [A=255, R=169, G=169, B=169]	1	4			other membranes	other molecular function	Pf03662				A0A3B6NVX6_WHEAT	unreviewed	Uncharacterized protein		Triticum aestivum (Wheat)		membrane [GO:0016020]	hydrolase activity, acting on glycosyl bonds [GO:0016798]	hydrolase activity, acting on glycosyl bonds [GO:0016798];membrane [GO:0016020]	GO:0016020;GO:0016798		TraesCS6A02G367300.2			Cluster -1995	20	5	5	41	1	521	55.8	6.79	3	521	-1.11093	-1.13467	-1.01176	0.0134544	-0.369328	-0.201157	1.28997
	2.30187	0.00499034	-0.904559	A0A3B5XYV9	Fe2OG dioxygenase domain-containing protein		Color2 [A=255, R=169, G=169, B=169]	1	4		protein metabolism	ER/Golgi	other molecular function	Pf13640				A0A3B5XYV9_WHEAT	unreviewed	Fe2OG dioxygenase domain-containing protein		Triticum aestivum (Wheat)			iron ion binding [GO:0005506];L-ascorbic acid binding [GO:0031418];oxidoreductase activity, acting on paired donors, with incorporation or reduction of molecular oxygen [GO:0016705]	iron ion binding [GO:0005506];L-ascorbic acid binding [GO:0031418];oxidoreductase activity, acting on paired donors, with incorporation or reduction of molecular oxygen [GO:0016705]	GO:0005506;GO:0016705;GO:0031418		TraesCS1A02G170900.1			Cluster -1993	13	2	2	12	2	300	32.8	9.76	0	300	-1.95463	-2.02686	-2.33734	-1.24359	-1.36945	-0.992111	-1.07653
	1.88272	0.0131003	-0.9105	A0A3B5YXI2	Methyltransferase		Color2 [A=255, R=169, G=169, B=169]	1	4		other metabolic processes	other membranes	other molecular function	Pf08241, Pf08498				A0A3B5YXI2_WHEAT	unreviewed	Methyltransferase (EC 2.1.1.-)		Triticum aestivum (Wheat)	steroid biosynthetic process [GO:0006694]	integral component of membrane [GO:0016021]	methyltransferase activity [GO:0008168]	integral component of membrane [GO:0016021];methyltransferase activity [GO:0008168];steroid biosynthetic process [GO:0006694]	GO:0006694;GO:0008168;GO:0016021		TraesCS1B02G218300.1			Cluster -1995	27	7	7	56	6	363	40.3	6.54	0	363	2.34001	1.62753	1.8707	2.77678	2.85923	2.93372	3.39829
+	2.8127	0.00153923	-0.918392	C7AE91	Blue copper protein OS=Trit		Color2 [A=255, R=169, G=169, B=169]	1	4		other metabolic processes	other membranes	other molecular function	Pf02298		C7AE91	BCP	C7AE91_WHEAT	unreviewed	Blue copper protein	BCP	Triticum aestivum (Wheat)		integral component of membrane [GO:0016021]	electron transfer activity [GO:0009055]	electron transfer activity [GO:0009055];integral component of membrane [GO:0016021]	GO:0009055;GO:0016021		TraesCS4A02G033600.1			Cluster -1995	14	3	3	48	3	176	17.4	5.31	0	176	1.80982	2.21857	1.99622	2.96169	2.9105	2.90759	4.31994
+	3.06991	0.000851321	-0.934079	A0A3B6QB40	Uncharacterized protein		Color2 [A=255, R=169, G=169, B=169]	1	4		other biological processes	nucleus	nucleic acid binding activity	Pf04931				A0A3B6QB40_WHEAT	unreviewed	Uncharacterized protein		Triticum aestivum (Wheat)	regulation of transcription, DNA-templated [GO:0006355]	nucleolus [GO:0005730]	DNA binding [GO:0003677];transcription factor binding [GO:0008134]	DNA binding [GO:0003677];nucleolus [GO:0005730];regulation of transcription, DNA-templated [GO:0006355];transcription factor binding [GO:0008134]	GO:0003677;GO:0005730;GO:0006355;GO:0008134		TraesCS6D02G089900.1			Cluster -1995	8	8	8	35	8	1296	144.3	5.34	0	1296	0.454048	0.351265	0.105019	1.21909	1.24052	1.25295	1.30955
	1.93631	0.0115794	-0.960273	A0A3B6MZB9	Uncharacterized protein		Color2 [A=255, R=169, G=169, B=169]	1	4		other metabolic processes		other molecular function	Pf00933, Pf01915				A0A3B6MZB9_WHEAT	unreviewed	Uncharacterized protein		Triticum aestivum (Wheat)	carbohydrate metabolic process [GO:0005975]		hydrolase activity, hydrolyzing O-glycosyl compounds [GO:0004553]	carbohydrate metabolic process [GO:0005975];hydrolase activity, hydrolyzing O-glycosyl compounds [GO:0004553]	GO:0004553;GO:0005975		TraesCS5D02G399100.1			Cluster -1997	22	9	9	175	3	638	68.1	6.19	0	638	0.481325	0.208475	-0.233143	0.988934	1.14873	1.19981	-0.255929
	2.14684	0.00713123	-0.963132	A0A3B6B0C7	Uncharacterized protein		Color2 [A=255, R=169, G=169, B=169]	1	4		transport	other membranes	transporter activity	Pf00005, Pf00664				A0A3B6B0C7_WHEAT	unreviewed	Uncharacterized protein		Triticum aestivum (Wheat)		integral component of membrane [GO:0016021]	ATP binding [GO:0005524];ATPase activity [GO:0016887];ATPase-coupled transmembrane transporter activity [GO:0042626]	ATP binding [GO:0005524];ATPase activity [GO:0016887];ATPase-coupled transmembrane transporter activity [GO:0042626];integral component of membrane [GO:0016021]	GO:0005524;GO:0016021;GO:0016887;GO:0042626		TraesCS2A02G344300.1			Cluster -1993	5	4	4	30	1	1263	137.2	8.43	0	1263	-8.48661	-8.22064	-8.35281	-7.7367	-7.19348	-7.2405	-7.49287
	1.99508	0.0101139	-0.970697	A0A077RQG5	Uncharacterized protein OS=Triticum aestivum OX=4565		Color2 [A=255, R=169, G=169, B=169]	1	4					Pf13837		A0A077RQG5		A0A077RQG5_WHEAT	unreviewed	Uncharacterized protein	TRAES_3BF099900090CFD_c1	Triticum aestivum (Wheat)							TraesCS3B02G135500.1				7	3	3	35	3	542	58.7	6.74	0	542	-1.317	-1.43168	-0.847197	-0.0103073	-0.283913	-0.38957	0.178731
+	3.29417	0.000507955	-0.971521	A0A3B5ZNF5	AB hydrolase-1 domain-containing protein		Color2 [A=255, R=169, G=169, B=169]	1	4				other molecular function	Pf00561				A0A3B5ZNF5_WHEAT	unreviewed	AB hydrolase-1 domain-containing protein		Triticum aestivum (Wheat)			catalytic activity [GO:0003824]	catalytic activity [GO:0003824]	GO:0003824		TraesCS1D02G048000.1			Cluster -1993	34	8	8	84	7	335	37.7	5.91	1	335	2.54772	2.69283	2.37906	3.48815	3.56557	3.48046	2.6268
+	2.53235	0.0029353	-0.986618	A0A3B6TQ81	CRAL-TRIO domain-containing protein		Color2 [A=255, R=169, G=169, B=169]	1	4			other membranes	other molecular function	Pf00650, Pf03765				A0A3B6TQ81_WHEAT	unreviewed	CRAL-TRIO domain-containing protein		Triticum aestivum (Wheat)							TraesCS7D02G454600.1			Cluster -1993	16	7	7	97	1	572	62.2	5.16	0	572	-2.11208	-2.03032	-2.48161	-1.20861	-1.11932	-1.33622	-0.667499
+	3.09139	0.000810237	-1.00547	A0A3B6JH08	NAC-A/B domain-containing protein	Met-loss [N-Term]	Color2 [A=255, R=169, G=169, B=169]	1	4		transport	translational apparatus	other molecular function	Pf01849, Pf19026				A0A3B6JH08_WHEAT	unreviewed	NAC-A/B domain-containing protein		Triticum aestivum (Wheat)		nascent polypeptide-associated complex [GO:0005854]		nascent polypeptide-associated complex [GO:0005854]	GO:0005854		TraesCS4D02G164400.1			Cluster -1995	31	5	5	97	2	207	22.5	4.42	1	207	-0.283148	-0.329727	-0.325827	0.63245	0.905056	0.54019	1.47314
	1.38151	0.0415418	-1.02777	A0A3B6MRR4	PHB domain-containing protein		Color2 [A=255, R=169, G=169, B=169]	1	4					Pf01145				A0A3B6MRR4_WHEAT	unreviewed	PHB domain-containing protein		Triticum aestivum (Wheat)							TraesCS5D02G221800.1			Cluster -1993	15	3	3	28	2	287	31.5	5.57	0	287	-1.75923	-0.600863	-1.25172	-0.0179958	-0.179853	-0.330643	-1.06868
	2.10825	0.00779377	-1.04199	A0A3B6CAJ7	Uncharacterized protein		Color2 [A=255, R=169, G=169, B=169]	1	4		transport	other membranes	transporter activity	Pf00005, Pf00664				A0A3B6CAJ7_WHEAT	unreviewed	Uncharacterized protein		Triticum aestivum (Wheat)		integral component of membrane [GO:0016021]	ATP binding [GO:0005524];ATPase activity [GO:0016887];ATPase-coupled transmembrane transporter activity [GO:0042626]	ATP binding [GO:0005524];ATPase activity [GO:0016887];ATPase-coupled transmembrane transporter activity [GO:0042626];integral component of membrane [GO:0016021]	GO:0005524;GO:0016021;GO:0016887;GO:0042626		TraesCS2B02G341800.2			Cluster -1993	5	4	4	34	1	1264	137.2	8.4	0	1264	-7.11242	-7.55765	-7.46134	-6.0741	-6.30056	-6.63079	-5.24784
	2.35254	0.00444079	-1.04531	A0A3B6C530	Uncharacterized protein		Color2 [A=255, R=169, G=169, B=169]	1	4		other biological processes	nucleus	nucleic acid binding activity	Pf00011, Pf01388				A0A3B6C530_WHEAT	unreviewed	Uncharacterized protein		Triticum aestivum (Wheat)		nucleus [GO:0005634]	DNA binding [GO:0003677]	DNA binding [GO:0003677];nucleus [GO:0005634]	GO:0003677;GO:0005634		TraesCS2B02G260300.2			Cluster -1995	12	4	4	18	4	548	59.5	4.67	0	548	-2.20723	-2.1955	-2.04617	-1.29359	-1.26084	-0.758545	0.0255976
	2.03967	0.00912712	-1.04855	A0A3B5ZTN5	PHB domain-containing protein		Color2 [A=255, R=169, G=169, B=169]	1	4					Pf01145				A0A3B5ZTN5_WHEAT	unreviewed	PHB domain-containing protein		Triticum aestivum (Wheat)							TraesCS1D02G144600.1			Cluster -1997	21	4	4	37	3	293	32.2	7.33	1	293	-0.38154	-0.0652885	0.360558	0.936907	1.12296	0.999512	-0.574378
+	4.46684	3.41319e-05	-1.05165	A0A3B6DLG7	Uncharacterized protein		Color2 [A=255, R=169, G=169, B=169]	1	4		other metabolic processes		other molecular function	Pf00251, Pf08244				A0A3B6DLG7_WHEAT	unreviewed	Uncharacterized protein		Triticum aestivum (Wheat)	carbohydrate metabolic process [GO:0005975]		hydrolase activity, hydrolyzing O-glycosyl compounds [GO:0004553]	carbohydrate metabolic process [GO:0005975];hydrolase activity, hydrolyzing O-glycosyl compounds [GO:0004553]	GO:0004553;GO:0005975		TraesCS2D02G489200.2			Cluster -1993	12	6	6	123	2	590	64.7	5.36	0	590	-0.0607738	0.0271091	-0.0255032	0.981693	1.1213	0.992798	-0.0279703
+	2.78827	0.00162828	-1.0729	A0A3B6TSC7	Amino_oxidase domain-containing protein		Color2 [A=255, R=169, G=169, B=169]	1	4		other metabolic processes		other molecular function	Pf01593				A0A3B6TSC7_WHEAT	unreviewed	Amino_oxidase domain-containing protein		Triticum aestivum (Wheat)			oxidoreductase activity [GO:0016491]	oxidoreductase activity [GO:0016491]	GO:0016491		TraesCS7D02G524900.1			Cluster -1993	6	3	3	29	3	498	55.9	6.42	0	498	-0.344616	0.0417099	0.0918465	0.947372	1.00093	1.05935	0.200461
+	2.63672	0.00230822	-1.09487	A0A3B5YY75	Inositol-tetrakisphosphate 1-kinase	Met-loss+Acetyl [N-Term]	Color2 [A=255, R=169, G=169, B=169]	1	4		other metabolic processes		kinase activity	Pf05770, Pf17927				A0A3B5YY75_WHEAT	unreviewed	Inositol-tetrakisphosphate 1-kinase (EC 2.7.1.134)		Triticum aestivum (Wheat)	inositol trisphosphate metabolic process [GO:0032957]		ATP binding [GO:0005524];inositol tetrakisphosphate 1-kinase activity [GO:0047325];inositol-1,3,4-trisphosphate 5-kinase activity [GO:0052726];inositol-1,3,4-trisphosphate 6-kinase activity [GO:0052725];magnesium ion binding [GO:0000287]	ATP binding [GO:0005524];inositol tetrakisphosphate 1-kinase activity [GO:0047325];inositol trisphosphate metabolic process [GO:0032957];inositol-1,3,4-trisphosphate 5-kinase activity [GO:0052726];inositol-1,3,4-trisphosphate 6-kinase activity [GO:0052725];magnesium ion binding [GO:0000287]	GO:0000287;GO:0005524;GO:0032957;GO:0047325;GO:0052725;GO:0052726		TraesCS1B02G209100.1			Cluster -1995	14	3	3	5	3	353	38.9	6.42	0	353	-0.218634	0.135643	-0.117588	0.836685	1.0025	1.24483	2.20307
	1.89749	0.0126621	-1.10227	A0A3B6PF71	Uncharacterized protein		Color2 [A=255, R=169, G=169, B=169]	1	4				nucleic acid binding activity	Pf00098, Pf00313				A0A3B6PF71_WHEAT	unreviewed	Uncharacterized protein		Triticum aestivum (Wheat)			nucleic acid binding [GO:0003676];zinc ion binding [GO:0008270]	nucleic acid binding [GO:0003676];zinc ion binding [GO:0008270]	GO:0003676;GO:0008270		TraesCS6B02G093900.1			Cluster -1993	43	4	4	89	1	195	18.2	5.55	0	195	-6.5997	-5.82244	-6.57734	-5.18678	-5.24423	-5.26166	-6.02075
	1.5627	0.0273718	-1.12114	A0A3B6N1I8	Ferredoxin		Color2 [A=255, R=169, G=169, B=169]	1	4		other metabolic processes	other cell component	other molecular function	Pf00111				A0A3B6N1I8_WHEAT	unreviewed	Ferredoxin		Triticum aestivum (Wheat)		chloroplast [GO:0009507]	2 iron, 2 sulfur cluster binding [GO:0051537];electron transfer activity [GO:0009055];metal ion binding [GO:0046872]	2 iron, 2 sulfur cluster binding [GO:0051537];chloroplast [GO:0009507];electron transfer activity [GO:0009055];metal ion binding [GO:0046872]	GO:0009055;GO:0009507;GO:0046872;GO:0051537		TraesCS5D02G516100.1				29	2	2	8	1	153	16.3	5.05	0	153	-2.71819	-2.62942	-1.7025	-1.32137	-1.11895	-1.24639	-6.29388
+	3.72926	0.000186527	-1.12804	A0A1D6RNX3	Mevalonate kinase OS=Triticum aestivum OX=4		Color2 [A=255, R=169, G=169, B=169]	1	4		other metabolic processes	cytosol	kinase activity	Pf00288, Pf08544		A0A1D6RNX3		A0A1D6RNX3_WHEAT	unreviewed	Mevalonate kinase (MK) (EC 2.7.1.36)	CAMPLR22A2D_LOCUS1121	Triticum aestivum (Wheat)	isopentenyl diphosphate biosynthetic process, mevalonate pathway [GO:0019287];sterol biosynthetic process [GO:0016126]	cytoplasm [GO:0005737]	ATP binding [GO:0005524];mevalonate kinase activity [GO:0004496]	ATP binding [GO:0005524];cytoplasm [GO:0005737];isopentenyl diphosphate biosynthetic process, mevalonate pathway [GO:0019287];mevalonate kinase activity [GO:0004496];sterol biosynthetic process [GO:0016126]	GO:0004496;GO:0005524;GO:0005737;GO:0016126;GO:0019287		TraesCS2D02G599600.1			Cluster -1995	13	4	4	47	4	388	40.6	6.33	0	388	0.881248	1.12788	1.09617	2.10311	2.16185	2.22447	3.01197
	1.4146	0.0384947	-1.13586	A0A3B6HT87	Uncharacterized protein		Color2 [A=255, R=169, G=169, B=169]	1	4		other metabolic processes		other molecular function	Pf00332				A0A3B6HT87_WHEAT	unreviewed	Uncharacterized protein		Triticum aestivum (Wheat)	carbohydrate metabolic process [GO:0005975]		hydrolase activity, hydrolyzing O-glycosyl compounds [GO:0004553]	carbohydrate metabolic process [GO:0005975];hydrolase activity, hydrolyzing O-glycosyl compounds [GO:0004553]	GO:0004553;GO:0005975		TraesCS4A02G067900.1			Cluster -1997	9	2	2	14	2	418	44.1	7.4	0	418	-4.02793	-4.23061	-3.45323	-3.33938	-2.37253	-2.59227	-4.44115
	1.66059	0.0218477	-1.1516	A0A3B6SKD1	AAA domain-containing protein		Color2 [A=255, R=169, G=169, B=169]	1	4		stress response		other molecular function	Pf00004, Pf14363				A0A3B6SKD1_WHEAT	unreviewed	AAA domain-containing protein		Triticum aestivum (Wheat)			ATP binding [GO:0005524]	ATP binding [GO:0005524]	GO:0005524		TraesCS7B02G429900.1			Cluster -1995	10	3	3	26	2	519	58.9	6.92	0	519	-0.598663	-1.1564	-1.66211	0.0877571	0.0848618	-0.134995	0.311292
	1.31993	0.0478702	-1.17578	A0A3B6QKT3	GalP_UDP_transf domain-containing protein		Color2 [A=255, R=169, G=169, B=169]	1	4		other metabolic processes		other molecular function	Pf01087				A0A3B6QKT3_WHEAT	unreviewed	GalP_UDP_transf domain-containing protein		Triticum aestivum (Wheat)	galactose catabolic process via UDP-galactose [GO:0033499]		UDP-glucose:hexose-1-phosphate uridylyltransferase activity [GO:0008108];zinc ion binding [GO:0008270]	galactose catabolic process via UDP-galactose [GO:0033499];UDP-glucose:hexose-1-phosphate uridylyltransferase activity [GO:0008108];zinc ion binding [GO:0008270]	GO:0008108;GO:0008270;GO:0033499		TraesCS6D02G278300.1				9	2	2	27	2	348	38.4	6.62	0	348	-2.158	-2.64356	-3.44807	-1.93275	-1.42352	-1.36605	-3.23649
+	3.33414	0.000463295	-1.18966	A0A3B5YTI6	Uncharacterized protein		Color2 [A=255, R=169, G=169, B=169]	1	4		transport	ER/Golgi	other molecular function	Pf00025				A0A3B5YTI6_WHEAT	unreviewed	Uncharacterized protein		Triticum aestivum (Wheat)			GTP binding [GO:0005525]	GTP binding [GO:0005525]	GO:0005525		TraesCS1B02G087700.1			Cluster -1995	12	2	2	23	2	202	22.8	6.54	0	202	-0.774033	-0.504707	-0.843733	0.569748	0.463358	0.413391	1.61134
	1.59539	0.0253867	-1.19082	A0A3B6A2T6	Ketol-acid reductoisomerase		Color2 [A=255, R=169, G=169, B=169]	1	4		other metabolic processes		other molecular function	Pf01450, Pf07991				A0A3B6A2T6_WHEAT	unreviewed	Ketol-acid reductoisomerase (EC 1.1.1.86) (Acetohydroxy-acid reductoisomerase) (Alpha-keto-beta-hydroxylacyl reductoisomerase)		Triticum aestivum (Wheat)	isoleucine biosynthetic process [GO:0009097];valine biosynthetic process [GO:0009099]		ketol-acid reductoisomerase activity [GO:0004455];metal ion binding [GO:0046872]	isoleucine biosynthetic process [GO:0009097];ketol-acid reductoisomerase activity [GO:0004455];metal ion binding [GO:0046872];valine biosynthetic process [GO:0009099]	GO:0004455;GO:0009097;GO:0009099;GO:0046872		TraesCS1D02G419800.1				48	19	20	466	1	592	64.2	6.89	0	592	-4.46974	-4.66807	-4.97413	-2.97132	-3.52558	-4.04258	-5.36227
	1.89573	0.0127135	-1.19415	A0A3B6THN2	Inositol oxygenase		Color2 [A=255, R=169, G=169, B=169]	1	4		other metabolic processes	other cell component	other molecular function	Pf05153				A0A3B6THN2_WHEAT	unreviewed	Uncharacterized protein		Triticum aestivum (Wheat)	inositol catabolic process [GO:0019310]	cytoplasm [GO:0005737]	inositol oxygenase activity [GO:0050113];iron ion binding [GO:0005506]	cytoplasm [GO:0005737];inositol catabolic process [GO:0019310];inositol oxygenase activity [GO:0050113];iron ion binding [GO:0005506]	GO:0005506;GO:0005737;GO:0019310;GO:0050113		TraesCS7D02G364900.1			Cluster -1993	10	2	2	23	2	303	35.3	5.06	0	303	-1.11281	-0.86112	-1.69146	-0.282764	0.144741	0.0550804	-1.514
+	2.49587	0.00319248	-1.22663	A0A3B6B4Z6	Chorein_N domain-containing protein		Color2 [A=255, R=169, G=169, B=169]	1	4					Pf12624				A0A3B6B4Z6_WHEAT	unreviewed	Chorein_N domain-containing protein		Triticum aestivum (Wheat)							TraesCS2A02G478300.2			Cluster -1995	5	4	4	12	4	1210	132.4	5.72	0	1210	-0.142672	0.0641899	-0.500793	0.851568	1.20323	1.04583	2.0344
	2.14713	0.00712642	-1.24333	A0A3B6IZX5	ABC transporter domain-containing protein		Color2 [A=255, R=169, G=169, B=169]	1	4		transport	other cell component;other membranes	transporter activity	Pf00005, Pf12698				A0A3B6IZX5_WHEAT	unreviewed	ABC transporter domain-containing protein		Triticum aestivum (Wheat)		integral component of membrane [GO:0016021]	ATP binding [GO:0005524];ATPase activity [GO:0016887];ATPase-coupled transmembrane transporter activity [GO:0042626]	ATP binding [GO:0005524];ATPase activity [GO:0016887];ATPase-coupled transmembrane transporter activity [GO:0042626];integral component of membrane [GO:0016021]	GO:0005524;GO:0016021;GO:0016887;GO:0042626		TraesCS4B02G365000.1				3	2	2	24	1	984	109.1	8.59	0	984	-6.47918	-6.4878	-7.1449	-5.47267	-5.64011	-5.26912	-3.05463
	1.4131	0.0386281	-1.26457	A0A3B6DML6	Uncharacterized protein		Color2 [A=255, R=169, G=169, B=169]	1	4					Pf01965				A0A3B6DML6_WHEAT	unreviewed	Uncharacterized protein		Triticum aestivum (Wheat)							TraesCS2D02G549100.1			Cluster -1993	20	5	5	71	2	388	41	5.91	0	388	-3.72625	-2.69751	-3.47578	-2.10152	-1.52249	-2.48182	-3.33954
	2.03844	0.00915284	-1.27367	A0A3B6AXG2	MFS domain-containing protein	Acetyl [N-Term]	Color2 [A=255, R=169, G=169, B=169]	1	4		transport	other membranes	transporter activity	Pf00083				A0A3B6AXG2_WHEAT	unreviewed	MFS domain-containing protein		Triticum aestivum (Wheat)		integral component of membrane [GO:0016021]	transmembrane transporter activity [GO:0022857]	integral component of membrane [GO:0016021];transmembrane transporter activity [GO:0022857]	GO:0016021;GO:0022857		TraesCS2A02G251600.1			Cluster -1995	7	3	3	21	3	575	61.8	8.54	0	575	-3.33569	-2.89002	-3.32634	-2.35216	-1.77278	-1.60608	-1.24594
	1.81009	0.015485	-1.31567	A0A3B6JMD3	Potassium transporter		Color2 [A=255, R=169, G=169, B=169]	1	4		transport	other membranes	transporter activity	Pf02705				A0A3B6JMD3_WHEAT	unreviewed	Potassium transporter		Triticum aestivum (Wheat)		integral component of membrane [GO:0016021]	potassium ion transmembrane transporter activity [GO:0015079]	integral component of membrane [GO:0016021];potassium ion transmembrane transporter activity [GO:0015079]	GO:0015079;GO:0016021		TraesCS4D02G308200.1				9	5	5	103	1	778	86.6	8.56	0	778	-2.43981	-2.99021	-2.354	-1.7429	-1.23715	-0.856968	-4.41768
	1.9391	0.0115053	-1.32157	I6QF63	Small heat shock protein OS=Triti		Color2 [A=255, R=169, G=169, B=169]	1	4		cell organization and biogenesis		other molecular function	Pf00011		I6QF63	Mds1	I6QF63_WHEAT	unreviewed	Small heat shock protein	Mds1	Triticum aestivum (Wheat)							TraesCS3A02G033900.1				35	3	3	28	2	151	16.9	7.42	0	151	-4.66259	-5.48669	-5.33329	-4.12328	-3.5726	-3.82196	0.0268736
+	3.01431	0.000967586	-1.34582	A0A3B6JHY1	Uncharacterized protein		Color2 [A=255, R=169, G=169, B=169]	1	4		RNA metabolism OR transcription	mitochondrion						A0A3B6JHY1_WHEAT	unreviewed	Uncharacterized protein		Triticum aestivum (Wheat)	cytidine to uridine editing [GO:0016554]			cytidine to uridine editing [GO:0016554]	GO:0016554		TraesCS4D02G104800.2			Cluster -1993	12	3	3	58	1	416	44.2	8.27	0	416	-3.87351	-3.57133	-3.99496	-2.6469	-2.36035	-2.39509	-3.53909
	1.58308	0.0261171	-1.35234	A0A3B6QML0	Uncharacterized protein		Color2 [A=255, R=169, G=169, B=169]	1	4		protein metabolism		other molecular function	Pf00026, Pf03489, Pf05184				A0A3B6QML0_WHEAT	unreviewed	Uncharacterized protein		Triticum aestivum (Wheat)	lipid metabolic process [GO:0006629]		aspartic-type endopeptidase activity [GO:0004190]	aspartic-type endopeptidase activity [GO:0004190];lipid metabolic process [GO:0006629]	GO:0004190;GO:0006629		TraesCS6D02G356600.2			Cluster -1993	9	4	4	22	2	507	54.8	7.64	0	507	-1.12613	-1.32316	-2.38774	-0.248421	-0.296041	-0.235531	-0.647149
	1.4034	0.0395003	-1.42803	A0A3B6R6X7	SASA domain-containing protein		Color2 [A=255, R=169, G=169, B=169]	1	4				other molecular function	Pf03629				A0A3B6R6X7_WHEAT	unreviewed	SASA domain-containing protein		Triticum aestivum (Wheat)							TraesCS7A02G022200.1			Cluster -1993	11	3	3	18	3	268	28.6	9.89	0	268	-1.463	-0.429333	-1.96104	0.434309	-0.030571	0.0269661	-0.545882
+	2.16988	0.00676271	-1.46091	A0A3B6N0F8	Uncharacterized protein	Met-loss+Acetyl [N-Term];Acetyl [N-Term]	Color2 [A=255, R=169, G=169, B=169]	1	4		other metabolic processes	cytosol	other molecular function	Pf13561				A0A3B6N0F8_WHEAT	unreviewed	Uncharacterized protein		Triticum aestivum (Wheat)							TraesCS5D02G477700.1			Cluster -1993	21	5	5	23	3	283	29.4	5.97	2	283	-2.60487	-1.83794	-2.6974	-1.00989	-0.987944	-0.759634	-1.79591
+	2.28314	0.00521023	-1.48974	A0A3B6KGC2	PKS_ER domain-containing protein		Color2 [A=255, R=169, G=169, B=169]	1	4		other metabolic processes	cytosol	other molecular function	Pf00107, Pf08240				A0A3B6KGC2_WHEAT	unreviewed	PKS_ER domain-containing protein		Triticum aestivum (Wheat)			oxidoreductase activity [GO:0016491];zinc ion binding [GO:0008270]	oxidoreductase activity [GO:0016491];zinc ion binding [GO:0008270]	GO:0008270;GO:0016491		TraesCS5A02G193900.1			Cluster -1997	28	7	9	155	1	368	39.7	6.02	0	368	0.807022	1.60049	1.60561	2.73683	2.8731	2.87242	0.741929
+	3.90586	0.000124204	-1.51745	A0A3B6GL20	Uncharacterized protein		Color2 [A=255, R=169, G=169, B=169]	1	4					Pf20241				A0A3B6GL20_WHEAT	unreviewed	Uncharacterized protein		Triticum aestivum (Wheat)							TraesCS3D02G065300.1			Cluster -1995	10	5	5	35	5	603	66.8	5.19	0	603	0.386118	0.589954	0.30677	1.93708	2.05164	1.84645	2.74885
+	2.5262	0.00297716	-1.52051	A0A3B5YXP0	Proline dehydrogenase		Color2 [A=255, R=169, G=169, B=169]	1	4		other metabolic processes	mitochondrion	other molecular function	Pf01619				A0A3B5YXP0_WHEAT	unreviewed	Proline dehydrogenase (EC 1.5.5.2)		Triticum aestivum (Wheat)	proline catabolic process [GO:0006562]		proline dehydrogenase activity [GO:0004657]	proline catabolic process [GO:0006562];proline dehydrogenase activity [GO:0004657]	GO:0004657;GO:0006562		TraesCS1B02G223300.1			Cluster -1993	13	4	4	54	4	480	51.2	6.95	0	480	-0.970625	-1.344	-1.78486	0.159288	0.177244	0.125505	-0.767535
	1.69441	0.0202112	-1.62847	F8S6T7	Pathogenesis-related protein 1-7 OS=Triticu		Color2 [A=255, R=169, G=169, B=169]	1	4		other biological processes	non-structural extracellular		Pf00188		F8S6T7	Pr-1-7	F8S6T7_WHEAT	unreviewed	Pathogenesis-related protein 1-7	Pr-1-7	Triticum aestivum (Wheat)		extracellular region [GO:0005576]		extracellular region [GO:0005576]	GO:0005576		TraesCS5B02G443400.1;TraesCS5B02G443700.1			Cluster -1997	56	3	3	33	3	165	17.8	4.49	0	165	0.298378	0.459053	1.4239	1.92335	2.81588	2.32752	-1.33834
+	3.81713	0.000152359	-1.74546	A0A3B6THE3	Uncharacterized protein		Color2 [A=255, R=169, G=169, B=169]	1	4		cell cycle OR cell proliferation	nucleus		Pf20168				A0A3B6THE3_WHEAT	unreviewed	Uncharacterized protein		Triticum aestivum (Wheat)	mitotic sister chromatid cohesion [GO:0007064]			mitotic sister chromatid cohesion [GO:0007064]	GO:0007064		TraesCS7D02G217100.2			Cluster -1995	7	8	8	77	1	1608	179	7.21	7	1608	0.871229	1.28116	1.14626	2.86379	2.78148	2.88977	4.56052
+	2.91222	0.00122399	-1.75269	A0A3B6UAX2	Peroxidase		Color2 [A=255, R=169, G=169, B=169]	1	4		stress response	non-structural extracellular	other molecular function	Pf00141				A0A3B6UAX2_WHEAT	unreviewed	Peroxidase (EC 1.11.1.7)		Triticum aestivum (Wheat)	hydrogen peroxide catabolic process [GO:0042744];response to oxidative stress [GO:0006979]	extracellular region [GO:0005576]	heme binding [GO:0020037];metal ion binding [GO:0046872];peroxidase activity [GO:0004601]	extracellular region [GO:0005576];heme binding [GO:0020037];hydrogen peroxide catabolic process [GO:0042744];metal ion binding [GO:0046872];peroxidase activity [GO:0004601];response to oxidative stress [GO:0006979]	GO:0004601;GO:0005576;GO:0006979;GO:0020037;GO:0042744;GO:0046872		TraesCSU02G103400.1			Cluster -1993	26	6	6	99	2	355	38.5	7.64	0	355	-1.09624	-1.08844	-1.71099	0.555794	0.350008	0.456594	0.700219
	1.45143	0.0353646	-1.75756	A0A3B6SKU1	Fe2OG dioxygenase domain-containing protein	Acetyl [N-Term]	Color2 [A=255, R=169, G=169, B=169]	1	4				other molecular function	Pf03171, Pf14226				A0A3B6SKU1_WHEAT	unreviewed	Fe2OG dioxygenase domain-containing protein		Triticum aestivum (Wheat)			metal ion binding [GO:0046872];oxidoreductase activity [GO:0016491]	metal ion binding [GO:0046872];oxidoreductase activity [GO:0016491]	GO:0016491;GO:0046872		TraesCS7B02G444900.1			Cluster -1993	10	2	2	12	2	318	35.3	5.44	0	318	-3.16903	-1.71416	-3.47682	-1.2282	-0.747919	-1.11119	-1.1815
+	3.28518	0.000518582	-1.78401	A0A3B5Z4Q0	WD_REPEATS_REGION domain-containing protein	Acetyl [N-Term];Met-loss+Acetyl [N-Term]	Color2 [A=255, R=169, G=169, B=169]	1	4		protein metabolism	cytosol	translation activity	Pf00400				A0A3B5Z4Q0_WHEAT	unreviewed	WD_REPEATS_REGION domain-containing protein		Triticum aestivum (Wheat)							TraesCS1B02G398800.1			Cluster -1993	80	18	18	838	3	335	36.3	6.52	0	335	0.228458	0.204393	0.635401	2.18818	2.2927	1.9394	1.99541
	2.04208	0.00907647	-1.80731	A0A3B6NUZ0	Allene-oxide cyclase		Color2 [A=255, R=169, G=169, B=169]	1	4		other metabolic processes	other cell component	other molecular function	Pf06351				A0A3B6NUZ0_WHEAT	unreviewed	Uncharacterized protein		Triticum aestivum (Wheat)	jasmonic acid biosynthetic process [GO:0009695]		allene-oxide cyclase activity [GO:0046423]	allene-oxide cyclase activity [GO:0046423];jasmonic acid biosynthetic process [GO:0009695]	GO:0009695;GO:0046423		TraesCS6A02G334800.1			Cluster -1995	18	3	3	52	2	238	25.7	8.62	0	238	0.317482	1.56262	0.648886	2.48454	2.76091	2.70547	4.06229
+	2.33525	0.00462117	-1.80993	A0A3B5YS02	Uncharacterized protein		Color2 [A=255, R=169, G=169, B=169]	1	4		cell cycle OR cell proliferation							A0A3B5YS02_WHEAT	unreviewed	Uncharacterized protein		Triticum aestivum (Wheat)							TraesCS1B02G068000.1			Cluster -1995	18	12	12	96	2	1007	111.8	4.86	9	1007	2.25691	2.86727	1.79424	4.02937	4.08862	4.23022	5.49532
	1.58637	0.0259196	-1.82888	A0A3B6B5T8	Peroxidase		Color2 [A=255, R=169, G=169, B=169]	1	4		stress response	non-structural extracellular	other molecular function	Pf00141				A0A3B6B5T8_WHEAT	unreviewed	Peroxidase (EC 1.11.1.7)		Triticum aestivum (Wheat)	hydrogen peroxide catabolic process [GO:0042744];response to oxidative stress [GO:0006979]	extracellular region [GO:0005576]	heme binding [GO:0020037];metal ion binding [GO:0046872];peroxidase activity [GO:0004601]	extracellular region [GO:0005576];heme binding [GO:0020037];hydrogen peroxide catabolic process [GO:0042744];metal ion binding [GO:0046872];peroxidase activity [GO:0004601];response to oxidative stress [GO:0006979]	GO:0004601;GO:0005576;GO:0006979;GO:0020037;GO:0042744;GO:0046872		TraesCS2A02G467000.1			Cluster -1997	25	6	6	42	5	330	34.8	8.75	0	330	-2.19961	-2.62039	-2.51192	-0.241388	-1.63129	0.0273914	-2.41499
	1.8238	0.0150037	-1.90419	A0A3B5ZYC3	Beta-glucosidase		Color2 [A=255, R=169, G=169, B=169]	1	4		other metabolic processes		other molecular function	Pf00933, Pf01915				A0A3B5ZYC3_WHEAT	unreviewed	Uncharacterized protein		Triticum aestivum (Wheat)	carbohydrate metabolic process [GO:0005975]		hydrolase activity, hydrolyzing O-glycosyl compounds [GO:0004553]	carbohydrate metabolic process [GO:0005975];hydrolase activity, hydrolyzing O-glycosyl compounds [GO:0004553]	GO:0004553;GO:0005975		TraesCS1D02G278300.3			Cluster -1995	14	5	5	56	1	607	66	5.59	0	607	-2.09562	-1.47854	-3.05558	-0.415432	-0.352991	-0.148729	1.692
	1.3119	0.0487646	-1.96	A0A3B6JIB0	AMP-binding domain-containing protein		Color2 [A=255, R=169, G=169, B=169]	1	4		other metabolic processes		other molecular function	Pf00501				A0A3B6JIB0_WHEAT	unreviewed	AMP-binding domain-containing protein		Triticum aestivum (Wheat)			catalytic activity [GO:0003824]	catalytic activity [GO:0003824]	GO:0003824		TraesCS4D02G128700.2				21	8	8	61	1	683	75.4	7.17	0	683	-5.52953	-4.48379	-5.40578	-3.71706	-1.94875	-3.87328	-1.09165
+	2.12695	0.0074654	-1.98535	A0A3B6B6P8	Peroxidase		Color2 [A=255, R=169, G=169, B=169]	1	4		stress response	non-structural extracellular	other molecular function	Pf00141				A0A3B6B6P8_WHEAT	unreviewed	Peroxidase (EC 1.11.1.7)		Triticum aestivum (Wheat)	hydrogen peroxide catabolic process [GO:0042744];response to oxidative stress [GO:0006979]	extracellular region [GO:0005576]	heme binding [GO:0020037];metal ion binding [GO:0046872];peroxidase activity [GO:0004601]	extracellular region [GO:0005576];heme binding [GO:0020037];hydrogen peroxide catabolic process [GO:0042744];metal ion binding [GO:0046872];peroxidase activity [GO:0004601];response to oxidative stress [GO:0006979]	GO:0004601;GO:0005576;GO:0006979;GO:0020037;GO:0042744;GO:0046872		TraesCS2A02G502100.1			Cluster -1993	8	2	2	43	1	328	35.1	8.66	0	328	-3.56394	-4.90343	-4.26845	-2.36943	-2.08625	-2.32409	-3.17796
	1.48431	0.0327861	-2.10734	A0A3B5ZU59	Uncharacterized protein		Color2 [A=255, R=169, G=169, B=169]	1	4		other biological processes;other metabolic processes	other cell component	other molecular function	Pf00043, Pf02798				A0A3B5ZU59_WHEAT	unreviewed	Uncharacterized protein		Triticum aestivum (Wheat)							TraesCS1D02G207400.1				35	7	7	96	1	253	28.8	6.96	0	253	-4.37515	-2.44145	-2.98097	-0.690012	-1.0216	-1.76395	-0.50773
	1.3451	0.045175	-2.13891	A0A3B6SGC6	Abhydrolase_3 domain-containing protein		Color2 [A=255, R=169, G=169, B=169]	1	4				other molecular function	Pf07859				A0A3B6SGC6_WHEAT	unreviewed	Abhydrolase_3 domain-containing protein		Triticum aestivum (Wheat)			hydrolase activity [GO:0016787]	hydrolase activity [GO:0016787]	GO:0016787		TraesCS7B02G169300.1				16	4	4	26	1	353	37.6	5.05	0	353	-4.31632	-4.99896	-4.31315	-1.04778	-3.43333	-2.73059	-3.78994
+	2.41423	0.00385271	-2.1494	A0A3B5YYT2	Uncharacterized protein		Color2 [A=255, R=169, G=169, B=169]	1	4		RNA metabolism OR transcription	nucleus	other molecular function	Pf04054, Pf12842, Pf16415, Pf16417, Pf16418				A0A3B5YYT2_WHEAT	unreviewed	Uncharacterized protein		Triticum aestivum (Wheat)	regulation of translation [GO:0006417]	CCR4-NOT core complex [GO:0030015]		CCR4-NOT core complex [GO:0030015];regulation of translation [GO:0006417]	GO:0006417;GO:0030015		TraesCS1B02G226300.2			Cluster -1993	2	3	3	6	3	2397	265.6	5.68	0	2397	-3.68578	-4.41894	-3.4387	-1.8605	-1.29524	-1.93949	-4.2658
+	2.05569	0.00879646	-2.20896	A0A3B6C5B7	Ig-like domain-containing protein		Color2 [A=255, R=169, G=169, B=169]	1	4									A0A3B6C5B7_WHEAT	unreviewed	Ig-like domain-containing protein		Triticum aestivum (Wheat)							TraesCS2B02G272400.1			Cluster -1995	11	10	10	71	3	1654	180.9	5.77	5	1654	1.41374	1.82746	0.355865	3.36781	3.68178	3.17436	4.91023
	1.85551	0.0139474	-2.26833	A0A3B5YY24	Uncharacterized protein		Color2 [A=255, R=169, G=169, B=169]	1	4				other molecular function	Pf00394, Pf07731, Pf07732				A0A3B5YY24_WHEAT	unreviewed	Uncharacterized protein		Triticum aestivum (Wheat)			copper ion binding [GO:0005507];oxidoreductase activity [GO:0016491]	copper ion binding [GO:0005507];oxidoreductase activity [GO:0016491]	GO:0005507;GO:0016491		TraesCS1B02G204100.1			Cluster -1993	6	2	2	24	2	595	65.5	7.15	0	595	-3.04386	-4.49641	-4.47472	-1.42483	-2.23704	-1.54815	-4.69511
+	2.85185	0.00140653	-2.55758	A0A3B6EQ44	Uncharacterized protein		Color2 [A=255, R=169, G=169, B=169]	1	4				other molecular function	Pf00071				A0A3B6EQ44_WHEAT	unreviewed	Uncharacterized protein		Triticum aestivum (Wheat)			GTP binding [GO:0005525];GTPase activity [GO:0003924]	GTP binding [GO:0005525];GTPase activity [GO:0003924]	GO:0003924;GO:0005525		TraesCS3A02G356000.2				39	6	6	70	1	192	21.4	7.11	0	192	-5.00357	-4.31824	-5.42879	-2.37529	-2.40016	-2.3024	-5.4229
+	2.67302	0.00212314	-2.72396	A0A3B6DLF7	Uncharacterized protein	Acetyl [N-Term]	Color2 [A=255, R=169, G=169, B=169]	1	4			nucleus		Pf02201, Pf08766				A0A3B6DLF7_WHEAT	unreviewed	Uncharacterized protein		Triticum aestivum (Wheat)							TraesCS2D02G488600.1				6	2	2	7	2	416	44.1	6.42	0	416	-5.49308	-5.93509	-4.7988	-2.30486	-2.97567	-2.77454	-0.2788
+	2.48003	0.00331105	-3.16566	A0A3B6RT20	1,3-beta-glucan synthase		Color2 [A=255, R=169, G=169, B=169]	1	4		cell organization and biogenesis	plasma membrane	other molecular function	Pf02364, Pf04652, Pf14288				A0A3B6RT20_WHEAT	unreviewed	FKS1_dom1 domain-containing protein		Triticum aestivum (Wheat)	(1->3)-beta-D-glucan biosynthetic process [GO:0006075]	1,3-beta-D-glucan synthase complex [GO:0000148];integral component of membrane [GO:0016021]	1,3-beta-D-glucan synthase activity [GO:0003843]	(1->3)-beta-D-glucan biosynthetic process [GO:0006075];1,3-beta-D-glucan synthase activity [GO:0003843];1,3-beta-D-glucan synthase complex [GO:0000148];integral component of membrane [GO:0016021]	GO:0000148;GO:0003843;GO:0006075;GO:0016021		TraesCS7A02G555700.1			Cluster -1995	2	3	3	10	3	1960	225.7	9.04	0	1960	-2.76614	-1.34904	-2.93348	0.717268	0.893023	0.838022	2.28573
+	2.19142	0.00643549	-3.35663	A0A3B6SD05	DUF2470 domain-containing protein		Color2 [A=255, R=169, G=169, B=169]	1	4			other cell component		Pf10615				A0A3B6SD05_WHEAT	unreviewed	DUF2470 domain-containing protein		Triticum aestivum (Wheat)			cofactor binding [GO:0048037]	cofactor binding [GO:0048037]	GO:0048037		TraesCS7B02G178700.1				10	2	2	7	2	316	34.6	6.19	0	316	-4.34078	-6.2704	-4.51151	-1.36654	-1.68637	-1.9999	-3.97952
+	3.8839	0.000130649	-3.40394	A0A3B6HVW2	Uncharacterized protein		Color2 [A=255, R=169, G=169, B=169]	1	4		cell organization and biogenesis	nucleus	nucleic acid binding activity	Pf00270, Pf00271, Pf00575, Pf04408, Pf07717				A0A3B6HVW2_WHEAT	unreviewed	Uncharacterized protein		Triticum aestivum (Wheat)			ATP binding [GO:0005524];helicase activity [GO:0004386];nucleic acid binding [GO:0003676]	ATP binding [GO:0005524];helicase activity [GO:0004386];nucleic acid binding [GO:0003676]	GO:0003676;GO:0004386;GO:0005524		TraesCS4A02G158200.1				4	3	3	28	3	1234	139.4	6.8	0	1234	-1.85343	-2.36701	-2.64662	1.10671	1.17253	1.06552	-6.58009
+	3.05022	0.000890806	-3.62052	A0A077S0N3	AAA domain-containing protein OS=Triticum aestivum OX=4565		Color2 [A=255, R=169, G=169, B=169]	1	4		protein metabolism	other cell component;other membranes	other molecular function	Pf00004, Pf01434, Pf17862		A0A077S0N3		A0A077S0N3_WHEAT	unreviewed	AAA domain-containing protein	TRAES_3BF042100030CFD_c1	Triticum aestivum (Wheat)		membrane [GO:0016020]	ATP binding [GO:0005524];metalloendopeptidase activity [GO:0004222]	ATP binding [GO:0005524];membrane [GO:0016020];metalloendopeptidase activity [GO:0004222]	GO:0004222;GO:0005524;GO:0016020		TraesCS3B02G237400.1			Cluster -1995	12	6	6	46	2	704	75.9	7.88	0	704	-4.79065	-4.59463	-5.8437	-1.51678	-1.21239	-1.63825	-0.207234
+	1.98583	0.0103317	-3.64425	A0A3B6TNR3	Uncharacterized protein		Color2 [A=255, R=169, G=169, B=169]	1	4		cell cycle OR cell proliferation	nucleus		Pf06248				A0A3B6TNR3_WHEAT	unreviewed	Uncharacterized protein		Triticum aestivum (Wheat)	mitotic cell cycle [GO:0000278]	chromosome, centromeric region [GO:0000775];nucleus [GO:0005634]		chromosome, centromeric region [GO:0000775];mitotic cell cycle [GO:0000278];nucleus [GO:0005634]	GO:0000278;GO:0000775;GO:0005634		TraesCS7D02G383900.1			Cluster -1995	3	2	2	10	2	743	81.5	5.52	0	743	-0.994303	0.247847	-2.51519	2.56049	2.56988	2.54073	3.70707
+	2.25326	0.00558138	-3.70019	A0A077S1E6	Pyruvate kinase OS=Triticum aestivum OX=4565		Color2 [A=255, R=169, G=169, B=169]	1	4		other metabolic processes	other cell component	kinase activity	Pf00224, Pf02887		A0A077S1E6		A0A077S1E6_WHEAT	unreviewed	Pyruvate kinase (EC 2.7.1.40)	TRAES_3BF028500040CFD_c1 TRAES_3BF031200070CFD_c1	Triticum aestivum (Wheat)	fatty acid biosynthetic process [GO:0006633];response to cadmium ion [GO:0046686];seed maturation [GO:0010431]	chloroplast stroma [GO:0009570];mitochondrion [GO:0005739]	kinase activity [GO:0016301];magnesium ion binding [GO:0000287];potassium ion binding [GO:0030955];pyruvate kinase activity [GO:0004743]	chloroplast stroma [GO:0009570];fatty acid biosynthetic process [GO:0006633];kinase activity [GO:0016301];magnesium ion binding [GO:0000287];mitochondrion [GO:0005739];potassium ion binding [GO:0030955];pyruvate kinase activity [GO:0004743];response to cadmium ion [GO:0046686];seed maturation [GO:0010431]	GO:0000287;GO:0004743;GO:0005739;GO:0006633;GO:0009570;GO:0010431;GO:0016301;GO:0030955;GO:0046686		TraesCS3B02G267800.2				21	8	8	99	1	577	63	6.4	0	577	-3.94057	-2.06994	-4.23795	0.394985	0.17647	0.280645	-4.35736
+	4.45991	3.46812e-05	4.66898	A0A3B6TRE6			Color2 [A=255, R=169, G=169, B=169]	1	4		protein metabolism		other molecular function	Pf00450				A0A3B6TRE6_WHEAT	unreviewed	Carboxypeptidase (EC 3.4.16.-)		Triticum aestivum (Wheat)			serine-type carboxypeptidase activity [GO:0004185]	serine-type carboxypeptidase activity [GO:0004185]	GO:0004185		TraesCS7D02G469300.1				3	1	1	4	1	402	43.9	8.24	0	402	-0.831915	-1.04784	-1.40228	-5.90692	-5.93605	-5.44601	-4.87515
+	2.16786	0.00679417	3.9676	A0A3B6AUM7			Color2 [A=255, R=169, G=169, B=169]	1	4		other metabolic processes;protein metabolism;RNA metabolism OR transcription		other molecular function	Pf03966				A0A3B6AUM7_WHEAT	unreviewed	Uncharacterized protein		Triticum aestivum (Wheat)			protein heterodimerization activity [GO:0046982]	protein heterodimerization activity [GO:0046982]	GO:0046982		TraesCS2A02G163100.1				11	1	1	4	1	133	14.5	5.47	0	133	-0.12751	-1.51057	-0.259426	-5.74523	-4.49856	-3.55652	-5.27894
+	3.86607	0.000136123	2.89224	A0A3B6ED63			Color2 [A=255, R=169, G=169, B=169]	1	4		stress response			Pf03168				A0A3B6ED63_WHEAT	unreviewed	WHy domain-containing protein		Triticum aestivum (Wheat)	response to desiccation [GO:0009269]			response to desiccation [GO:0009269]	GO:0009269		TraesCS3A02G150800.1				13	1	1	8	1	151	16.2	5.02	0	151	-2.68533	-2.84609	-2.43262	-5.82213	-5.55494	-5.26369	-5.2811
+	3.94983	0.000112247	2.79583	A0A3B6QIB8			Color2 [A=255, R=169, G=169, B=169]	1	4		cell cycle OR cell proliferation;cell organization and biogenesis;other biological processes	other cell component		Pf05786				A0A3B6QIB8_WHEAT	unreviewed	Condensin complex subunit 2		Triticum aestivum (Wheat)	cell division [GO:0051301];mitotic chromosome condensation [GO:0007076]	condensin complex [GO:0000796]		cell division [GO:0051301];condensin complex [GO:0000796];mitotic chromosome condensation [GO:0007076]	GO:0000796;GO:0007076;GO:0051301		TraesCS6D02G290500.1				3	1	1	1	1	668	73.9	4.97	0	668	-2.33672	-1.80891	-2.34369	-4.87415	-5.05976	-4.94291	-5.30887
	1.61763	0.0241193	2.63245	A0A077RW01			Color2 [A=255, R=169, G=169, B=169]	1	4		cell organization and biogenesis;other metabolic processes;RNA metabolism OR transcription	nucleus;other cell component	nucleic acid binding activity	Pf01423		A0A077RW01	LSM4	A0A077RW01_WHEAT	unreviewed	U6 snRNA-associated Sm-like protein LSm4	LSM4 TRAES_3BF084900080CFD_c1	Triticum aestivum (Wheat)	mRNA splicing, via spliceosome [GO:0000398];nuclear-transcribed mRNA catabolic process [GO:0000956]	spliceosomal complex [GO:0005681]	RNA binding [GO:0003723]	mRNA splicing, via spliceosome [GO:0000398];nuclear-transcribed mRNA catabolic process [GO:0000956];RNA binding [GO:0003723];spliceosomal complex [GO:0005681]	GO:0000398;GO:0000956;GO:0003723;GO:0005681		TraesCS3A02G175900.1;TraesCS3B02G205600.2;TraesCS3D02G181600.1			Cluster -1997	8	1	1	8	1	143	15.5	9.94	0	143	-0.710224	-0.137268	0.52924	-4.04087	-2.0056	-2.16912	-3.48305
+	2.65073	0.00223497	2.56665	A0A3B6MMM5			Color2 [A=255, R=169, G=169, B=169]	1	4				other molecular function	Pf00254, Pf13181				A0A3B6MMM5_WHEAT	unreviewed	Peptidylprolyl isomerase (EC 5.2.1.8)		Triticum aestivum (Wheat)			peptidyl-prolyl cis-trans isomerase activity [GO:0003755]	peptidyl-prolyl cis-trans isomerase activity [GO:0003755]	GO:0003755		TraesCS5D02G139000.1				6	1	1	2	1	370	41.9	6.33	0	370	-2.59249	-1.74815	-1.70356	-4.63681	-4.94656	-4.16078	-6.13466
+	2.61286	0.00243859	2.13224	A0A3B6SHD3			Color2 [A=255, R=169, G=169, B=169]	1	4				other molecular function	Pf00201				A0A3B6SHD3_WHEAT	unreviewed	Uncharacterized protein		Triticum aestivum (Wheat)			transferase activity, transferring hexosyl groups [GO:0016758]	transferase activity, transferring hexosyl groups [GO:0016758]	GO:0016758		TraesCS7B02G312200.1				3	1	1	6	1	461	50	5.16	0	461	-1.99552	-2.19386	-2.37456	-4.90105	-3.95425	-4.10537	-5.5264
	1.608	0.0246603	2.12905	A0A3B5YYN1			Color2 [A=255, R=169, G=169, B=169]	1	4					Pf12222				A0A3B5YYN1_WHEAT	unreviewed	Uncharacterized protein		Triticum aestivum (Wheat)							TraesCS1B02G258200.1				2	1	1	4	1	626	68.4	4.98	0	626	-1.23862	-3.12457	-1.408	-4.16614	-4.06756	-3.92463	-2.65921
	1.78583	0.0163745	2.06395	A0A3B6TUW8			Color2 [A=255, R=169, G=169, B=169]	1	4		other metabolic processes;RNA metabolism OR transcription	nucleus;other cell component		Pf04000, Pf09368				A0A3B6TUW8_WHEAT	unreviewed	Sas10 domain-containing protein		Triticum aestivum (Wheat)							TraesCS7D02G387100.1				2	1	1	7	1	654	72.8	5.25	0	654	-2.12792	-2.36213	-1.99978	-4.98958	-3.2661	-4.426	-1.92141
	1.78473	0.0164161	2.06241	A0A3B5Z049			Color2 [A=255, R=169, G=169, B=169]	1	4					Pf13374				A0A3B5Z049_WHEAT	unreviewed	Uncharacterized protein		Triticum aestivum (Wheat)							TraesCS1B02G291900.1				3	1	1	4	1	398	43.2	5.64	0	398	-2.08706	-1.7991	-2.17151	-4.68306	-4.48563	-3.07622	-5.21547
+	2.09613	0.00801433	1.98389	A0A3B6C1R6			Color2 [A=255, R=169, G=169, B=169]	1	4		other metabolic processes		other molecular function	Pf01179, Pf02727, Pf02728				A0A3B6C1R6_WHEAT	unreviewed	Amine oxidase (EC 1.4.3.-)		Triticum aestivum (Wheat)	amine metabolic process [GO:0009308]		copper ion binding [GO:0005507];primary amine oxidase activity [GO:0008131];quinone binding [GO:0048038]	amine metabolic process [GO:0009308];copper ion binding [GO:0005507];primary amine oxidase activity [GO:0008131];quinone binding [GO:0048038]	GO:0005507;GO:0008131;GO:0009308;GO:0048038		TraesCS2B02G091300.1				3	1	1	13	1	733	81.1	7.44	0	733	-2.76129	-2.07262	-2.84588	-4.48753	-5.12737	-4.01656	-4.78654
	1.44434	0.0359468	1.9165	A0A3B6FT17			Color2 [A=255, R=169, G=169, B=169]	1	4			other membranes	other molecular function	Pf12146				A0A3B6FT17_WHEAT	unreviewed	Hydrolase_4 domain-containing protein		Triticum aestivum (Wheat)							TraesCS3B02G388000.1				4	1	1	2	1	299	33.4	8.15	0	299	-3.91191	-4.53439	-2.93588	-4.94215	-6.31559	-5.87393	-3.76311
	1.57096	0.026856	1.64668	A0A3B6AZV6			Color2 [A=255, R=169, G=169, B=169]	1	4									A0A3B6AZV6_WHEAT	unreviewed	Uncharacterized protein		Triticum aestivum (Wheat)							TraesCS2A02G293900.2				8	1	1	2	1	178	20.4	5.35	0	178	-3.46704	-3.57554	-3.18216	-4.51368	-5.98566	-4.66544	-4.39429
	1.72089	0.0190157	1.63811	A0A3B6D5G4			Color2 [A=255, R=169, G=169, B=169]	1	4					Pf13561				A0A3B6D5G4_WHEAT	unreviewed	Uncharacterized protein		Triticum aestivum (Wheat)							TraesCS2D02G058400.1				4	1	1	1	1	306	31.5	7.85	0	306	-2.50157	-2.65402	-2.95256	-4.191	-5.11321	-3.71828	-5.10174
	1.59993	0.0251231	1.59739	A0A7H4LG54		Acetyl [N-Term]	Color2 [A=255, R=169, G=169, B=169]	1	4			other membranes		Pf03619		A0A7H4LG54																	6	1	1	6	1	312	35.6	8.47	0	NaN	-2.43335	-3.2231	-2.20747	-4.71539	-3.57149	-4.3692	-3.50573
	1.86638	0.0136024	1.58674	A0A3B6AXA3			Color2 [A=255, R=169, G=169, B=169]	1	4		other metabolic processes;RNA metabolism OR transcription	nucleus;other cell component	nucleic acid binding activity	Pf08640				A0A3B6AXA3_WHEAT	unreviewed	Uncharacterized protein		Triticum aestivum (Wheat)	maturation of SSU-rRNA from tricistronic rRNA transcript (SSU-rRNA, 5.8S rRNA, LSU-rRNA) [GO:0000462]		snoRNA binding [GO:0030515]	maturation of SSU-rRNA from tricistronic rRNA transcript (SSU-rRNA, 5.8S rRNA, LSU-rRNA) [GO:0000462];snoRNA binding [GO:0030515]	GO:0000462;GO:0030515		TraesCS2A02G259600.1				2	1	1	6	1	681	78.1	6.87	0	681	-3.86141	-3.58766	-4.10551	-6.12257	-5.18635	-5.00589	-5.69632
+	2.68354	0.00207233	1.49441	A0A3B6IW19			Color2 [A=255, R=169, G=169, B=169]	1	4			other cell component	other molecular function	Pf00201				A0A3B6IW19_WHEAT	unreviewed	Glycosyltransferase (EC 2.4.1.-)		Triticum aestivum (Wheat)			transferase activity, transferring hexosyl groups [GO:0016758]	transferase activity, transferring hexosyl groups [GO:0016758]	GO:0016758		TraesCS4B02G314300.1			Cluster -1998	3	1	1	22	1	486	53	5.54	0	486	-2.53755	-2.23673	-2.58534	-3.76557	-3.77008	-4.30719	-4.17956
	1.71598	0.0192319	1.47858	A0A3B6KPK2			Color2 [A=255, R=169, G=169, B=169]	1	4		other metabolic processes;RNA metabolism OR transcription	nucleus;other cell component		Pf09732, Pf10312				A0A3B6KPK2_WHEAT	unreviewed	Uncharacterized protein		Triticum aestivum (Wheat)							TraesCS5A02G446100.1				2	1	1	2	1	669	77.9	6.87	0	669	-3.22576	-3.74837	-2.96359	-4.22905	-5.31606	-4.82833	-3.16462
+	2.50748	0.00310826	1.45524	A0A3B6LPX9			Color2 [A=255, R=169, G=169, B=169]	1	4		transport	mitochondrion;other membranes		Pf02953				A0A3B6LPX9_WHEAT	unreviewed	zf-Tim10_DDP domain-containing protein		Triticum aestivum (Wheat)	chaperone-mediated protein transport [GO:0072321]	mitochondrial intermembrane space [GO:0005758]	metal ion binding [GO:0046872]	chaperone-mediated protein transport [GO:0072321];metal ion binding [GO:0046872];mitochondrial intermembrane space [GO:0005758]	GO:0005758;GO:0046872;GO:0072321		TraesCS5B02G290800.1				19	1	1	10	1	73	8.1	6.01	0	73	-3.14772	-3.04289	-3.41819	-4.36884	-4.56596	-5.03973	-4.54004
	1.64529	0.0226314	1.44678	A0A3B6LVK0			Color2 [A=255, R=169, G=169, B=169]	1	4					Pf02893				A0A3B6LVK0_WHEAT	unreviewed	GRAM domain-containing protein		Triticum aestivum (Wheat)							TraesCS5B02G502200.1				4	1	1	4	1	376	39.4	6.14	0	376	-3.66567	-3.05404	-3.20742	-4.22544	-4.60799	-5.43406	-4.57276
	1.42444	0.0376323	1.44301	A0A3B6KPL1			Color2 [A=255, R=169, G=169, B=169]	1	4			other membranes	other molecular function	Pf00571, Pf01595, Pf03471				A0A3B6KPL1_WHEAT	unreviewed	Uncharacterized protein		Triticum aestivum (Wheat)		integral component of membrane [GO:0016021]	flavin adenine dinucleotide binding [GO:0050660]	flavin adenine dinucleotide binding [GO:0050660];integral component of membrane [GO:0016021]	GO:0016021;GO:0050660		TraesCS5A02G463600.1			Cluster -1995	1	1	1	1	1	768	83	5.07	0	768	-3.28378	-2.3888	-3.02704	-3.56716	-4.67475	-4.78676	-0.458482
	1.40269	0.0395645	1.44105	A0A3B6QDQ4			Color2 [A=255, R=169, G=169, B=169]	1	4		other metabolic processes;protein metabolism;RNA metabolism OR transcription	mitochondrion;other cell component	other molecular function	Pf02637, Pf02934		A0A3B6QDQ4	GATB	A0A3B6QDQ4_WHEAT	unreviewed	Glutamyl-tRNA(Gln) amidotransferase subunit B, chloroplastic/mitochondrial (Glu-AdT subunit B) (EC 6.3.5.-)	GATB	Triticum aestivum (Wheat)	glutaminyl-tRNAGln biosynthesis via transamidation [GO:0070681];mitochondrial translation [GO:0032543]	chloroplast [GO:0009507];glutamyl-tRNA(Gln) amidotransferase complex [GO:0030956];mitochondrion [GO:0005739]	ATP binding [GO:0005524];glutaminyl-tRNA synthase (glutamine-hydrolyzing) activity [GO:0050567]	ATP binding [GO:0005524];chloroplast [GO:0009507];glutaminyl-tRNA synthase (glutamine-hydrolyzing) activity [GO:0050567];glutaminyl-tRNAGln biosynthesis via transamidation [GO:0070681];glutamyl-tRNA(Gln) amidotransferase complex [GO:0030956];mitochondrial translation [GO:0032543];mitochondrion [GO:0005739]	GO:0005524;GO:0005739;GO:0009507;GO:0030956;GO:0032543;GO:0050567;GO:0070681		TraesCS6D02G091100.1				4	1	1	7	1	547	60.6	6.34	0	547	-3.86251	-4.12298	-3.79614	-5.06597	-4.75168	-6.28714	-4.8734
	1.49032	0.0323355	1.38607	A0A3B6SBJ8			Color2 [A=255, R=169, G=169, B=169]	1	4		other metabolic processes;protein metabolism	ER/Golgi;other membranes	other molecular function	Pf04080				A0A3B6SBJ8_WHEAT	unreviewed	Post-GPI attachment to proteins factor 3		Triticum aestivum (Wheat)	GPI anchor biosynthetic process [GO:0006506]	Golgi membrane [GO:0000139];integral component of membrane [GO:0016021]		Golgi membrane [GO:0000139];GPI anchor biosynthetic process [GO:0006506];integral component of membrane [GO:0016021]	GO:0000139;GO:0006506;GO:0016021		TraesCS7B02G010300.1				7	1	1	9	1	352	40	8.48	0	352	-2.44151	-2.25037	-2.22943	-3.94516	-4.27089	-2.86347	-2.52889
	1.65397	0.0221833	1.36871	A0A3B6PL03			Color2 [A=255, R=169, G=169, B=169]	1	4			other membranes	other molecular function	Pf01501				A0A3B6PL03_WHEAT	unreviewed	Hexosyltransferase (EC 2.4.1.-)		Triticum aestivum (Wheat)		integral component of membrane [GO:0016021]	transferase activity, transferring glycosyl groups [GO:0016757]	integral component of membrane [GO:0016021];transferase activity, transferring glycosyl groups [GO:0016757]	GO:0016021;GO:0016757		TraesCS6B02G257400.1				5	1	1	2	1	324	36.7	8.51	0	324	-4.32897	-3.55846	-4.04952	-4.83632	-5.32317	-5.88358	-3.62857
	1.50429	0.0313117	1.34173	A0A3B6MKB0			Color2 [A=255, R=169, G=169, B=169]	1	4					Pf00612				A0A3B6MKB0_WHEAT	unreviewed	Uncharacterized protein		Triticum aestivum (Wheat)							TraesCS5D02G037300.3				4	1	1	11	1	426	45.8	10.13	0	426	-3.37539	-3.0466	-3.05327	-4.35461	-5.25073	-3.89511	-4.91713
	1.61794	0.0241024	1.33789	A0A3B6HY37			Color2 [A=255, R=169, G=169, B=169]	1	4		other metabolic processes		other molecular function	Pf00332				A0A3B6HY37_WHEAT	unreviewed	Uncharacterized protein		Triticum aestivum (Wheat)	carbohydrate metabolic process [GO:0005975]		hydrolase activity, hydrolyzing O-glycosyl compounds [GO:0004553]	carbohydrate metabolic process [GO:0005975];hydrolase activity, hydrolyzing O-glycosyl compounds [GO:0004553]	GO:0004553;GO:0005975		TraesCS4A02G260900.2				9	1	1	16	1	418	43.3	6.07	0	418	-0.568535	-0.851568	-0.502747	-1.35135	-1.97662	-2.60856	-5.89044
+	2.39278	0.00404784	1.28724	A0A3B5YWZ0			Color2 [A=255, R=169, G=169, B=169]	1	4		transport	other membranes	transporter activity	Pf00083				A0A3B5YWZ0_WHEAT	unreviewed	MFS domain-containing protein		Triticum aestivum (Wheat)		integral component of membrane [GO:0016021]	transmembrane transporter activity [GO:0022857]	integral component of membrane [GO:0016021];transmembrane transporter activity [GO:0022857]	GO:0016021;GO:0022857		TraesCS1B02G211800.1			Cluster -1997	5	1	1	23	1	495	52.7	7.05	0	495	-1.24104	-1.31178	-1.23998	-2.12064	-2.7852	-2.74867	-3.71557
+	2.62177	0.00238909	1.25884	A0A3B6TDP7			Color2 [A=255, R=169, G=169, B=169]	1	4				other molecular function	Pf01323				A0A3B6TDP7_WHEAT	unreviewed	DSBA domain-containing protein		Triticum aestivum (Wheat)			protein disulfide oxidoreductase activity [GO:0015035]	protein disulfide oxidoreductase activity [GO:0015035]	GO:0015035		TraesCS7D02G245500.1			Cluster -1998	5	1	1	3	1	242	27.2	8.22	0	242	-0.585859	-0.227394	-0.0987644	-1.67344	-1.67695	-1.33815	-1.72165
	1.4663	0.0341745	1.22547	A0A3B6SCS4			Color2 [A=255, R=169, G=169, B=169]	1	4			non-structural extracellular	enzyme regulator activity	Pf00079				A0A3B6SCS4_WHEAT	unreviewed	SERPIN domain-containing protein		Triticum aestivum (Wheat)		extracellular space [GO:0005615]		extracellular space [GO:0005615]	GO:0005615		TraesCS7B02G006500.1			Cluster -1998	5	1	1	2	1	417	45.6	5.73	0	417	-2.35605	-1.35933	-1.70923	-2.8823	-2.68721	-3.5315	-1.90013
+	3.69177	0.000203344	1.22075	A0A3B5YV69			Color2 [A=255, R=169, G=169, B=169]	1	4					Pf07063				A0A3B5YV69_WHEAT	unreviewed	DUF1338 domain-containing protein		Triticum aestivum (Wheat)							TraesCS1B02G164000.2			Cluster -1997	9	1	1	11	1	361	40.2	6.81	0	361	-2.04733	-2.2962	-2.04336	-3.26374	-3.39676	-3.38863	-3.60114
	1.30865	0.04913	1.18342	A0A3B6QBB3			Color2 [A=255, R=169, G=169, B=169]	1	4		other metabolic processes;protein metabolism;signal transduction	nucleus	other molecular function	Pf00515, Pf13181, Pf13374, Pf13432, Pf13844				A0A3B6QBB3_WHEAT	unreviewed	TPR_REGION domain-containing protein		Triticum aestivum (Wheat)							TraesCS6D02G095600.1				1	1	1	2	1	941	103.4	5.85	0	941	-3.44597	-2.79542	-3.52999	-5.14045	-4.18704	-3.99415	-4.10937
	1.34739	0.0449373	1.16092	A0A3B6PUT4			Color2 [A=255, R=169, G=169, B=169]	1	4		other biological processes							A0A3B6PUT4_WHEAT	unreviewed	Uncharacterized protein		Triticum aestivum (Wheat)	regulation of flower development [GO:0009909]			regulation of flower development [GO:0009909]	GO:0009909		TraesCS6B02G424400.1				23	1	1	8	1	120	13.4	5.9	0	120	-1.98846	-2.71331	-2.67204	-3.01818	-3.69435	-4.14405	-6.82461
	1.66997	0.0213811	1.10912	A0A3B6TTR6			Color2 [A=255, R=169, G=169, B=169]	1	4			other cell component	other molecular function	Pf00085				A0A3B6TTR6_WHEAT	unreviewed	Thioredoxin domain-containing protein		Triticum aestivum (Wheat)	cell redox homeostasis [GO:0045454];glycerol ether metabolic process [GO:0006662]	cell [GO:0005623]	protein disulfide oxidoreductase activity [GO:0015035]	cell [GO:0005623];cell redox homeostasis [GO:0045454];glycerol ether metabolic process [GO:0006662];protein disulfide oxidoreductase activity [GO:0015035]	GO:0005623;GO:0006662;GO:0015035;GO:0045454		TraesCS7D02G547400.1			Cluster -1997	6	1	1	10	1	172	18.1	8.28	0	172	-1.72552	-1.94562	-1.63916	-2.90452	-3.36503	-2.3681	-5.69902
	1.68099	0.0208453	1.09168	A0A3B6LE27			Color2 [A=255, R=169, G=169, B=169]	1	4		protein metabolism		other molecular function	Pf13365, Pf17820				A0A3B6LE27_WHEAT	unreviewed	PDZ_6 domain-containing protein		Triticum aestivum (Wheat)			serine-type endopeptidase activity [GO:0004252]	serine-type endopeptidase activity [GO:0004252]	GO:0004252		TraesCS5B02G030100.1				4	1	1	2	1	504	57.7	6.11	0	504	-3.53726	-3.91109	-3.68696	-4.33403	-4.79206	-5.28428	-4.92941
	1.40327	0.0395123	1.05355	A0A3B6JHF3			Color2 [A=255, R=169, G=169, B=169]	1	4		other metabolic processes;protein metabolism		kinase activity;other molecular function	Pf00069				A0A3B6JHF3_WHEAT	unreviewed	Protein kinase domain-containing protein		Triticum aestivum (Wheat)			ATP binding [GO:0005524];protein serine/threonine kinase activity [GO:0004674]	ATP binding [GO:0005524];protein serine/threonine kinase activity [GO:0004674]	GO:0004674;GO:0005524		TraesCS4D02G089600.1			Cluster -1997	7	1	1	14	1	321	36	7.24	0	321	-1.48208	-2.28261	-2.18534	-2.6971	-2.90697	-3.50661	-3.79274
	1.85219	0.0140543	1.04949	A0A3B6H2B1			Color2 [A=255, R=169, G=169, B=169]	1	4		other metabolic processes;RNA metabolism OR transcription	nucleus;other cell component	nucleic acid binding activity	Pf00076				A0A3B6H2B1_WHEAT	unreviewed	RRM domain-containing protein		Triticum aestivum (Wheat)			RNA binding [GO:0003723]	RNA binding [GO:0003723]	GO:0003723		TraesCS3D02G507900.4			Cluster -1997	4	1	1	12	1	429	47.2	12.38	0	429	-1.89787	-2.04906	-1.52596	-2.92408	-3.189	-2.50828	-5.08424
	1.50752	0.0310801	1.03834	A0A3B6ECM9			Color2 [A=255, R=169, G=169, B=169]	1	4		other metabolic processes		other molecular function	Pf00378				A0A3B6ECM9_WHEAT	unreviewed	Uncharacterized protein		Triticum aestivum (Wheat)			catalytic activity [GO:0003824]	catalytic activity [GO:0003824]	GO:0003824		TraesCS3A02G136700.1			Cluster -1998	11	1	1	18	1	263	27.4	7.83	0	263	-1.97568	-1.42746	-1.84273	-2.25605	-2.94677	-3.15807	-2.32552
	1.50752	0.0310801	1.03834	A0A3B6GND3			Color2 [A=255, R=169, G=169, B=169]	1	4		other metabolic processes		other molecular function	Pf00378				A0A3B6GND3_WHEAT	unreviewed	Uncharacterized protein		Triticum aestivum (Wheat)			catalytic activity [GO:0003824]	catalytic activity [GO:0003824]	GO:0003824		TraesCS3D02G137500.1			Cluster -1998	12	1	1	14	1	238	24.8	7.5	0	238	-1.97568	-1.42746	-1.84273	-2.25605	-2.94677	-3.15807	-2.32552
	1.78379	0.0164519	1.03403	A0A3B6EMF5			Color2 [A=255, R=169, G=169, B=169]	1	4				other molecular function	Pf00201				A0A3B6EMF5_WHEAT	unreviewed	Glycosyltransferase (EC 2.4.1.-)		Triticum aestivum (Wheat)			transferase activity, transferring hexosyl groups [GO:0016758]	transferase activity, transferring hexosyl groups [GO:0016758]	GO:0016758		TraesCS3A02G332900.1			Cluster -1998	5	1	1	5	1	489	52.8	5.35	0	489	-2.75061	-2.41426	-2.50198	-3.18407	-3.57091	-4.01394	-4.27211
	1.4895	0.0323963	1.02709	A0A3B5YXT6			Color2 [A=255, R=169, G=169, B=169]	1	4				other molecular function	Pf14249				A0A3B5YXT6_WHEAT	unreviewed	Uncharacterized protein		Triticum aestivum (Wheat)			tocopherol cyclase activity [GO:0009976]	tocopherol cyclase activity [GO:0009976]	GO:0009976		TraesCS1B02G236600.2				3	1	1	3	1	465	51.9	7.2	0	465	-2.95686	-2.58517	-2.33292	-3.45155	-3.33129	-4.17337	-5.9377
	2.08018	0.00831417	0.996621	A0A3B6ENM4			Color2 [A=255, R=169, G=169, B=169]	1	4		other metabolic processes;protein metabolism;transport	other cytoplasmic organelle;other membranes	other molecular function	Pf03997				A0A3B6ENM4_WHEAT	unreviewed	Vacuolar protein sorting-associated protein 28 homolog		Triticum aestivum (Wheat)	protein transport to vacuole involved in ubiquitin-dependent protein catabolic process via the multivesicular body sorting pathway [GO:0043328]	ESCRT I complex [GO:0000813]		ESCRT I complex [GO:0000813];protein transport to vacuole involved in ubiquitin-dependent protein catabolic process via the multivesicular body sorting pathway [GO:0043328]	GO:0000813;GO:0043328		TraesCS3A02G317000.1			Cluster -1997	7	1	2	18	1	186	20.1	5.24	0	186	-0.901854	-0.488266	-0.939388	-2.05018	-1.71351	-1.55569	-5.29167
	2.30639	0.00493871	0.945378	A0A3B5Y1A6			Color2 [A=255, R=169, G=169, B=169]	1	4		cell organization and biogenesis	other membranes;plasma membrane		Pf04535				A0A3B5Y1A6_WHEAT	unreviewed	CASP-like protein		Triticum aestivum (Wheat)		integral component of membrane [GO:0016021];plasma membrane [GO:0005886]		integral component of membrane [GO:0016021];plasma membrane [GO:0005886]	GO:0005886;GO:0016021		TraesCS1A02G248700.1				7	1	1	1	1	189	19.8	9.55	0	189	-2.14523	-1.66798	-2.16115	-2.96605	-2.99847	-2.84597	-4.54371
	1.56372	0.0273076	0.940632	A0A3B6LX71			Color2 [A=255, R=169, G=169, B=169]	1	4		protein metabolism		other molecular function	Pf02902				A0A3B6LX71_WHEAT	unreviewed	ULP_PROTEASE domain-containing protein		Triticum aestivum (Wheat)			cysteine-type peptidase activity [GO:0008234]	cysteine-type peptidase activity [GO:0008234]	GO:0008234		TraesCS5B02G514400.1				1	1	1	6	1	1109	123.5	4.51	0	1109	-4.55791	-3.78601	-3.69138	-4.88095	-4.98991	-4.98632	-4.28457
+	3.96466	0.000108477	0.914646	A0A3B6R7M7			Color2 [A=255, R=169, G=169, B=169]	1	4		other biological processes;other metabolic processes	other cell component	other molecular function	Pf02798, Pf13410				A0A3B6R7M7_WHEAT	unreviewed	Uncharacterized protein		Triticum aestivum (Wheat)							TraesCS7A02G049400.1				7	1	1	3	1	229	24.5	5.1	0	229	-0.840315	-1.03182	-0.918777	-1.82276	-1.8905	-1.82158	-3.0655
	2.42415	0.00376575	0.902022	A0A3B6MXT0			Color2 [A=255, R=169, G=169, B=169]	1	4		transport	other membranes	other molecular function;transporter activity	Pf00005, Pf00664				A0A3B6MXT0_WHEAT	unreviewed	Uncharacterized protein		Triticum aestivum (Wheat)		integral component of membrane [GO:0016021]	ATP binding [GO:0005524];ATPase activity [GO:0016887];ATPase-coupled transmembrane transporter activity [GO:0042626]	ATP binding [GO:0005524];ATPase activity [GO:0016887];ATPase-coupled transmembrane transporter activity [GO:0042626];integral component of membrane [GO:0016021]	GO:0005524;GO:0016021;GO:0016887;GO:0042626		TraesCS5D02G402400.2			Cluster -1997	4	1	1	13	1	636	68.5	8.35	0	636	-1.93965	-1.48995	-1.52854	-2.62105	-2.48603	-2.55713	-4.39349
+	2.78943	0.00162393	0.868642	A0A3B6NMJ3			Color2 [A=255, R=169, G=169, B=169]	1	4									A0A3B6NMJ3_WHEAT	unreviewed	Uncharacterized protein		Triticum aestivum (Wheat)							TraesCS6A02G101700.1			Cluster -1997	6	1	1	14	1	326	34.9	6.54	0	326	-1.00076	-1.27497	-1.23671	-1.92916	-2.18523	-2.00397	-4.59784
	1.54355	0.0286052	0.798075	A0A3B6N2F9			Color2 [A=255, R=169, G=169, B=169]	1	4				other molecular function	Pf00462				A0A3B6N2F9_WHEAT	unreviewed	Glutaredoxin domain-containing protein		Triticum aestivum (Wheat)	cell redox homeostasis [GO:0045454]	cell [GO:0005623]	electron transfer activity [GO:0009055];protein disulfide oxidoreductase activity [GO:0015035]	cell [GO:0005623];cell redox homeostasis [GO:0045454];electron transfer activity [GO:0009055];protein disulfide oxidoreductase activity [GO:0015035]	GO:0005623;GO:0009055;GO:0015035;GO:0045454		TraesCS5D02G542400.1				11	1	1	5	1	163	17.4	7.87	0	163	-0.969316	-1.28524	-1.31674	-1.75914	-1.79656	-2.40983	-1.28561
	1.66797	0.0214797	0.731418	A0A3B6RA19			Color2 [A=255, R=169, G=169, B=169]	1	4		other metabolic processes;protein metabolism;transport	other membranes	other molecular function	Pf00790, Pf03127				A0A3B6RA19_WHEAT	unreviewed	Uncharacterized protein		Triticum aestivum (Wheat)	intracellular protein transport [GO:0006886]	cell [GO:0005623]		cell [GO:0005623];intracellular protein transport [GO:0006886]	GO:0005623;GO:0006886		TraesCS7A02G121500.1			Cluster -1998	2	1	1	2	1	576	62	5.54	0	576	-3.4388	-3.27262	-3.443	-3.99743	-3.8603	-4.49096	-6.09115
	2.76911	0.00170171	0.703932	A0A7H4LAA7			Color2 [A=255, R=169, G=169, B=169]	1	4				other molecular function	Pf00067		A0A7H4LAA7																Cluster -1998	5	1	1	26	1	508	57.5	9.28	0	NaN	0.509571	0.292328	0.476934	-0.172159	-0.263714	-0.397089	-0.526483
	2.76747	0.00170816	0.693328	A0A3B6C5G6			Color2 [A=255, R=169, G=169, B=169]	1	4			nucleus	nucleic acid binding activity;other molecular function	Pf00270, Pf00271				A0A3B6C5G6_WHEAT	unreviewed	Uncharacterized protein		Triticum aestivum (Wheat)			ATP binding [GO:0005524];nucleic acid binding [GO:0003676]	ATP binding [GO:0005524];nucleic acid binding [GO:0003676]	GO:0003676;GO:0005524		TraesCS2B02G273300.1			Cluster -1995	2	1	1	3	1	619	67.3	9.58	0	619	-2.95759	-2.79579	-2.76989	-3.66136	-3.52877	-3.41312	-2.35755
	1.57517	0.0265971	0.67351	A0A3B5YUP3			Color2 [A=255, R=169, G=169, B=169]	1	4		other biological processes;other metabolic processes	cytosol;mitochondrion	kinase activity;other molecular function	Pf00349, Pf03727				A0A3B5YUP3_WHEAT	unreviewed	Phosphotransferase (EC 2.7.1.-)		Triticum aestivum (Wheat)	cellular glucose homeostasis [GO:0001678];glycolytic process [GO:0006096]	cell [GO:0005623]	ATP binding [GO:0005524];glucose binding [GO:0005536];hexokinase activity [GO:0004396]	ATP binding [GO:0005524];cell [GO:0005623];cellular glucose homeostasis [GO:0001678];glucose binding [GO:0005536];glycolytic process [GO:0006096];hexokinase activity [GO:0004396]	GO:0001678;GO:0004396;GO:0005524;GO:0005536;GO:0005623;GO:0006096		TraesCS1B02G142000.1			Cluster -1998	5	1	1	12	1	463	50.2	6.14	0	463	-2.82141	-3.16174	-3.12861	-3.65693	-3.45759	-4.01777	-3.15901
	1.4485	0.0356042	0.652273	A0A3B6RJA5			Color2 [A=255, R=169, G=169, B=169]	1	4		other metabolic processes;RNA metabolism OR transcription	nucleus	nucleic acid binding activity	Pf00076, Pf01480				A0A3B6RJA5_WHEAT	unreviewed	Uncharacterized protein		Triticum aestivum (Wheat)	mRNA processing [GO:0006397]		RNA binding [GO:0003723]	mRNA processing [GO:0006397];RNA binding [GO:0003723]	GO:0003723;GO:0006397		TraesCS7A02G286900.2				1	1	1	2	1	898	101	5.45	0	898	-3.06265	-3.45412	-3.18677	-4.18011	-3.90371	-3.57654	-3.53443
	1.94773	0.011279	0.627754	A0A3B6N2W1			Color2 [A=255, R=169, G=169, B=169]	1	4		other biological processes;transport	ER/Golgi;other membranes						A0A3B6N2W1_WHEAT	unreviewed	Uncharacterized protein		Triticum aestivum (Wheat)	intracellular protein transport [GO:0006886]	endoplasmic reticulum [GO:0005783];integral component of membrane [GO:0016021]		endoplasmic reticulum [GO:0005783];integral component of membrane [GO:0016021];intracellular protein transport [GO:0006886]	GO:0005783;GO:0006886;GO:0016021		TraesCS5D02G537300.1			Cluster -1997	6	1	1	7	1	217	24.7	8.84	0	217	-1.48933	-1.78786	-1.30672	-2.18295	-2.12623	-2.15799	-4.6465
	1.39089	0.0406542	0.616896	A0A3B6KFM9			Color2 [A=255, R=169, G=169, B=169]	1	4		other metabolic processes;transport							A0A3B6KFM9_WHEAT	unreviewed	Uncharacterized protein		Triticum aestivum (Wheat)							TraesCS5A02G201500.2			Cluster -1995	3	1	1	21	1	284	32	8.73	0	284	2.41827	2.50036	1.89423	1.74662	1.49018	1.72537	2.74176
	1.62475	0.0237275	0.608751	A0A1D5V029			Color2 [A=255, R=169, G=169, B=169]	1	4		cell organization and biogenesis;other biological processes;RNA metabolism OR transcription	nucleus	nucleic acid binding activity;other molecular function	Pf00628, Pf12165		A0A1D5V029		A0A1D5V029_WHEAT	unreviewed	PHD-type domain-containing protein	CAMPLR22A2D_LOCUS1618	Triticum aestivum (Wheat)	regulation of transcription, DNA-templated [GO:0006355]		histone binding [GO:0042393];metal ion binding [GO:0046872]	histone binding [GO:0042393];metal ion binding [GO:0046872];regulation of transcription, DNA-templated [GO:0006355]	GO:0006355;GO:0042393;GO:0046872		TraesCS2B02G198500.2;TraesCS2D02G179400.2				7	1	1	24	1	273	30.1	5.71	0	273	-1.01219	-0.964605	-0.746267	-1.34078	-1.39261	-1.81593	-5.38451
	2.44126	0.0036203	0.604677	A0A3B6GPJ8		Met-loss [N-Term]	Color2 [A=255, R=169, G=169, B=169]	1	4		cell organization and biogenesis	ER/Golgi;other membranes		Pf13632				A0A3B6GPJ8_WHEAT	unreviewed	Uncharacterized protein		Triticum aestivum (Wheat)		integral component of membrane [GO:0016021]		integral component of membrane [GO:0016021]	GO:0016021		TraesCS3D02G027600.2			Cluster -1997	2	1	1	5	1	512	58.2	7.53	0	512	-2.47898	-2.42699	-2.20678	-2.94083	-2.90613	-3.07982	-3.57035
	2.62925	0.00234826	0.597327	A0A3B6GUS2			Color2 [A=255, R=169, G=169, B=169]	1	4		protein metabolism	other cell component	other molecular function	Pf00574				A0A3B6GUS2_WHEAT	unreviewed	ATP-dependent Clp protease proteolytic subunit		Triticum aestivum (Wheat)			serine-type endopeptidase activity [GO:0004252]	serine-type endopeptidase activity [GO:0004252]	GO:0004252		TraesCS3D02G191100.1			Cluster -1997	5	1	1	2	1	285	31.3	9.26	0	285	1.1126	0.926371	1.19697	0.53968	0.421522	0.482758	-3.75454
	1.43032	0.0371258	0.587813	A0A3B6NP74			Color2 [A=255, R=169, G=169, B=169]	1	4					Pf01894				A0A3B6NP74_WHEAT	unreviewed	Uncharacterized protein		Triticum aestivum (Wheat)							TraesCS6A02G174000.1				6	1	1	12	1	219	23.6	7.87	0	219	-1.52411	-1.9213	-1.29801	-2.26349	-2.17989	-2.06349	-3.98291
	1.35287	0.0443741	-0.604692	A0A3B6EIQ0			Color2 [A=255, R=169, G=169, B=169]	1	4		other metabolic processes;protein metabolism	ER/Golgi;other membranes		Pf04114				A0A3B6EIQ0_WHEAT	unreviewed	Uncharacterized protein		Triticum aestivum (Wheat)		GPI-anchor transamidase complex [GO:0042765]		GPI-anchor transamidase complex [GO:0042765]	GO:0042765		TraesCS3A02G266100.1				1	1	1	5	1	704	77.2	8.22	0	704	-7.96279	-7.24638	-7.61072	-6.95897	-6.98807	-7.05876	-7.20416
	3.13313	0.000735985	-0.6094	A0A077RS19			Color2 [A=255, R=169, G=169, B=169]	1	4			other membranes		Pf04578, Pf13968		A0A077RS19		A0A077RS19_WHEAT	unreviewed	DUF4220 domain-containing protein	TRAES_3BF172200050CFD_c1	Triticum aestivum (Wheat)		integral component of membrane [GO:0016021]		integral component of membrane [GO:0016021]	GO:0016021		TraesCS3B02G052100.1			Cluster -1993	2	1	1	6	1	751	84.1	7.03	0	751	-2.31229	-2.16922	-2.23964	-1.52992	-1.67576	-1.68727	-3.64747
	1.50654	0.0311503	-0.611101	A0A3B6LJG3			Color2 [A=255, R=169, G=169, B=169]	1	4		protein metabolism	other cell component	other molecular function	Pf00656				A0A3B6LJG3_WHEAT	unreviewed	Uncharacterized protein		Triticum aestivum (Wheat)							TraesCS5B02G137300.1			Cluster -1997	6	1	1	12	1	344	35.6	5.29	0	344	-3.32899	-3.12732	-2.71345	-2.42028	-2.53943	-2.37674	-5.66725
	1.85364	0.0140074	-0.616133	A0A1D5Z6M0			Color2 [A=255, R=169, G=169, B=169]	1	4			other cell component;other membranes	other molecular function	Pf00173				A0A1D5Z6M0_WHEAT	unreviewed	Cytochrome b5 heme-binding domain-containing protein		Triticum aestivum (Wheat)			heme binding [GO:0020037];metal ion binding [GO:0046872]	heme binding [GO:0020037];metal ion binding [GO:0046872]	GO:0020037;GO:0046872		TraesCS5A02G185800.1;TraesCS5B02G183900.1;TraesCS5D02G190900.1				10	1	1	13	1	118	12.9	5.49	0	118	-1.85766	-1.82653	-2.14585	-1.47797	-1.38369	-1.11999	-1.77426
	1.36949	0.0427078	-0.618853	A0A3B6KU30			Color2 [A=255, R=169, G=169, B=169]	1	4					Pf14547				A0A3B6KU30_WHEAT	unreviewed	AAI domain-containing protein		Triticum aestivum (Wheat)							TraesCS5A02G535600.1				11	1	1	44	1	143	14.4	6.87	0	143	0.33803	0.180635	-0.340006	0.661703	0.77317	0.600344	-0.155669
	1.40016	0.0397957	-0.649496	A0A3B6C849			Color2 [A=255, R=169, G=169, B=169]	1	4		other biological processes	cytoskeleton	cytoskeletal activity;other molecular function	Pf00225				A0A3B6C849_WHEAT	unreviewed	Kinesin-like protein		Triticum aestivum (Wheat)	microtubule-based movement [GO:0007018]	microtubule [GO:0005874]	ATP binding [GO:0005524];microtubule binding [GO:0008017];microtubule motor activity [GO:0003777]	ATP binding [GO:0005524];microtubule [GO:0005874];microtubule binding [GO:0008017];microtubule motor activity [GO:0003777];microtubule-based movement [GO:0007018]	GO:0003777;GO:0005524;GO:0005874;GO:0007018;GO:0008017		TraesCS2B02G342100.1				2	1	1	3	1	772	86.5	7.4	0	772	-5.41786	-5.54654	-5.91375	-5.15391	-4.66325	-5.1125	-5.95392
	2.299	0.00502339	-0.654504	A0A3B6RSB8			Color2 [A=255, R=169, G=169, B=169]	1	4				nucleic acid binding activity	Pf00076				A0A3B6RSB8_WHEAT	unreviewed	Uncharacterized protein		Triticum aestivum (Wheat)			RNA binding [GO:0003723]	RNA binding [GO:0003723]	GO:0003723		TraesCS7A02G533200.1			Cluster -1993	5	1	1	12	1	332	36.7	8.37	0	332	-3.00435	-3.2079	-3.01144	-2.5784	-2.43562	-2.24617	-3.91471
	1.99563	0.0101012	-0.678549	A0A3B6DKU5			Color2 [A=255, R=169, G=169, B=169]	1	4									A0A3B6DKU5_WHEAT	unreviewed	Uncharacterized protein		Triticum aestivum (Wheat)							TraesCS2D02G523800.1			Cluster -1997	25	1	1	35	1	108	11.1	8.79	0	108	-0.124376	-0.454834	-0.0989571	0.268187	0.57012	0.519173	-0.832166
	1.56266	0.0273743	-0.744095	A6Q0P1			Color2 [A=255, R=169, G=169, B=169]	1	4				other molecular function	Pf02458		A6Q0P1	acT6	A6Q0P1_WHEAT	unreviewed	Putative acyl transferase 6	acT6	Triticum aestivum (Wheat)			transferase activity, transferring acyl groups other than amino-acyl groups [GO:0016747]	transferase activity, transferring acyl groups other than amino-acyl groups [GO:0016747]	GO:0016747		TraesCS3A02G119500.1				2	1	1	10	1	437	47	5.69	0	437	-2.44426	-2.14508	-2.36182	-1.90855	-1.21631	-1.59401	-3.91903
	2.39055	0.0040686	-0.749664	A0A0C4BK42			Color2 [A=255, R=169, G=169, B=169]	1	4		other metabolic processes;protein metabolism	cytosol;other cell component;translational apparatus	nucleic acid binding activity;other molecular function	Pf01907				A0A0C4BK42_WHEAT	unreviewed	Ribosomal protein L37		Triticum aestivum (Wheat)	translation [GO:0006412]	cytosolic large ribosomal subunit [GO:0022625]	metal ion binding [GO:0046872];mRNA binding [GO:0003729];rRNA binding [GO:0019843];structural constituent of ribosome [GO:0003735]	cytosolic large ribosomal subunit [GO:0022625];metal ion binding [GO:0046872];mRNA binding [GO:0003729];rRNA binding [GO:0019843];structural constituent of ribosome [GO:0003735];translation [GO:0006412]	GO:0003729;GO:0003735;GO:0006412;GO:0019843;GO:0022625;GO:0046872		TraesCS6A02G386000.1;TraesCS6B02G425000.1			Cluster -1993	13	1	1	11	1	96	10.9	11.8	0	96	-7.3858	-7.02149	-7.27822	-6.37843	-6.45522	-6.60288	-6.93191
	1.58157	0.0262079	-0.823614	A0A3B6RLW5			Color2 [A=255, R=169, G=169, B=169]	1	4		stress response		other molecular function	Pf14368				A0A3B6RLW5_WHEAT	unreviewed	AAI domain-containing protein		Triticum aestivum (Wheat)	systemic acquired resistance [GO:0009627]		fatty acid binding [GO:0005504]	fatty acid binding [GO:0005504];systemic acquired resistance [GO:0009627]	GO:0005504;GO:0009627		TraesCS7A02G452100.1			Cluster -1997	10	1	1	8	1	141	14.6	8.31	0	141	-1.29658	-1.88681	-1.88964	-0.791712	-1.13026	-0.680218	-3.9942
	1.39438	0.0403292	-0.91311	A0A3B6SFH9			Color2 [A=255, R=169, G=169, B=169]	1	4		RNA metabolism OR transcription		other molecular function	Pf00010				A0A3B6SFH9_WHEAT	unreviewed	BHLH domain-containing protein		Triticum aestivum (Wheat)			protein dimerization activity [GO:0046983]	protein dimerization activity [GO:0046983]	GO:0046983		TraesCS7B02G251900.1				6	1	1	8	1	272	29.4	5.16	0	272	-7.94514	-7.08817	-7.03599	-6.56319	-6.29198	-6.4748	-7.42834
	1.5787	0.0263818	-0.958322	A0A3B6EBP1			Color2 [A=255, R=169, G=169, B=169]	1	4		cell organization and biogenesis;transport	ER/Golgi;other membranes	other molecular function	Pf03908				A0A3B6EBP1_WHEAT	unreviewed	Uncharacterized protein		Triticum aestivum (Wheat)	retrograde vesicle-mediated transport, Golgi to endoplasmic reticulum [GO:0006890]	integral component of membrane [GO:0016021]	SNAP receptor activity [GO:0005484]	integral component of membrane [GO:0016021];retrograde vesicle-mediated transport, Golgi to endoplasmic reticulum [GO:0006890];SNAP receptor activity [GO:0005484]	GO:0005484;GO:0006890;GO:0016021		TraesCS3A02G074700.1				9	1	1	7	1	276	30.7	8.57	0	276	-4.69905	-5.08511	-5.20651	-4.42984	-4.06267	-3.62319	-2.56039
	1.66251	0.0217513	-0.971757	A0A3B6RCD2			Color2 [A=255, R=169, G=169, B=169]	1	4		other biological processes;transport	cytoskeleton	cytoskeletal activity;other molecular function	Pf00225, Pf00514				A0A3B6RCD2_WHEAT	unreviewed	Kinesin-like protein		Triticum aestivum (Wheat)	microtubule-based movement [GO:0007018];regulation of microtubule-based process [GO:0032886];root development [GO:0048364]	microtubule [GO:0005874]	ATP binding [GO:0005524];microtubule binding [GO:0008017];microtubule motor activity [GO:0003777]	ATP binding [GO:0005524];microtubule [GO:0005874];microtubule binding [GO:0008017];microtubule motor activity [GO:0003777];microtubule-based movement [GO:0007018];regulation of microtubule-based process [GO:0032886];root development [GO:0048364]	GO:0003777;GO:0005524;GO:0005874;GO:0007018;GO:0008017;GO:0032886;GO:0048364		TraesCS7A02G076600.3			Cluster -1995	1	1	1	11	1	906	99.4	6.54	0	906	-6.80469	-5.9817	-6.75222	-5.53924	-5.557	-5.5271	-5.91749
	1.80668	0.0156072	-0.996202	A0A3B6MNH9			Color2 [A=255, R=169, G=169, B=169]	1	4		other metabolic processes;RNA metabolism OR transcription		nucleic acid binding activity;other molecular function	Pf01743, Pf12627				A0A3B6MNH9_WHEAT	unreviewed	Uncharacterized protein		Triticum aestivum (Wheat)	RNA processing [GO:0006396]		nucleotidyltransferase activity [GO:0016779];RNA binding [GO:0003723]	nucleotidyltransferase activity [GO:0016779];RNA binding [GO:0003723];RNA processing [GO:0006396]	GO:0003723;GO:0006396;GO:0016779		TraesCS5D02G130400.1				2	1	1	18	1	593	67.3	8.27	0	593	-1.71468	-0.950535	-1.11819	-0.376465	-0.317789	-0.100546	0.50031
	1.55122	0.0281045	-1.05653	A0A3B5Y5I7			Color2 [A=255, R=169, G=169, B=169]	1	4			other membranes						A0A3B5Y5I7_WHEAT	unreviewed	Uncharacterized protein		Triticum aestivum (Wheat)		integral component of membrane [GO:0016021]		integral component of membrane [GO:0016021]	GO:0016021		TraesCS1A02G361300.1				10	1	1	3	1	105	12.4	7.4	0	105	-3.84781	-3.09241	-3.18146	-2.52034	-1.90937	-2.52237	-4.31169
+	3.34557	0.000451265	-1.06046	B0EVI7			Color2 [A=255, R=169, G=169, B=169]	1	4		other metabolic processes		other molecular function	Pf01227				B0EVI7_WHEAT	unreviewed	GTP cyclohydrolase 1 isoform TaC (EC 3.5.4.16)		Triticum aestivum (Wheat)	tetrahydrofolate biosynthetic process [GO:0046654]		GTP cyclohydrolase I activity [GO:0003934]	GTP cyclohydrolase I activity [GO:0003934];tetrahydrofolate biosynthetic process [GO:0046654]	GO:0003934;GO:0046654					Cluster -1993	3	1	1	6	1	480	52.2	7.34	0	480	-7.50729	-7.4827	-7.75521	-6.58775	-6.42407	-6.55201	-6.99643
	2.18585	0.00651849	-1.08125	A0A3B6FP20			Color2 [A=255, R=169, G=169, B=169]	1	4									A0A3B6FP20_WHEAT	unreviewed	Uncharacterized protein		Triticum aestivum (Wheat)							TraesCS3B02G293700.4			Cluster -1995	3	1	1	18	1	442	47.6	5.29	0	442	-1.5048	-0.942495	-1.47785	-0.387403	-0.0475807	-0.246407	1.24189
	1.37544	0.0421268	-1.12874	A0A3B6B418			Color2 [A=255, R=169, G=169, B=169]	1	4		other metabolic processes;protein metabolism		other molecular function	Pf00450				A0A3B6B418_WHEAT	unreviewed	Uncharacterized protein		Triticum aestivum (Wheat)			serine-type carboxypeptidase activity [GO:0004185]	serine-type carboxypeptidase activity [GO:0004185]	GO:0004185		TraesCS2A02G412500.1			Cluster -1993	2	1	1	4	1	482	53.1	6.23	0	482	-3.75523	-2.53777	-3.03587	-2.26329	-1.763	-1.91637	-2.97342
	1.36331	0.0433199	-1.14159	A0A3B6QJ92			Color2 [A=255, R=169, G=169, B=169]	1	4			non-structural extracellular		Pf00188				A0A3B6QJ92_WHEAT	unreviewed	SCP domain-containing protein		Triticum aestivum (Wheat)		extracellular region [GO:0005576]		extracellular region [GO:0005576]	GO:0005576		TraesCS6D02G329200.1				6	1	1	4	1	179	19.1	8.4	0	179	-2.17182	-2.40588	-3.36591	-1.77126	-1.45159	-1.29599	-5.30165
+	2.76254	0.00172768	-1.16405	A0A3B6IZ13			Color2 [A=255, R=169, G=169, B=169]	1	4		other metabolic processes		other molecular function	Pf00722				A0A3B6IZ13_WHEAT	unreviewed	GH16 domain-containing protein		Triticum aestivum (Wheat)	carbohydrate metabolic process [GO:0005975]		hydrolase activity, hydrolyzing O-glycosyl compounds [GO:0004553]	carbohydrate metabolic process [GO:0005975];hydrolase activity, hydrolyzing O-glycosyl compounds [GO:0004553]	GO:0004553;GO:0005975		TraesCS4B02G354700.1			Cluster -1997	6	1	1	1	1	253	27.9	4.48	0	253	-6.46159	-6.17242	-6.57306	-5.10744	-5.436	-5.1715	-4.39273
	2.04484	0.00901899	-1.22928	A0A3B6SG98			Color2 [A=255, R=169, G=169, B=169]	1	4				other molecular function	Pf00067				A0A3B6SG98_WHEAT	unreviewed	Uncharacterized protein		Triticum aestivum (Wheat)			heme binding [GO:0020037];iron ion binding [GO:0005506];monooxygenase activity [GO:0004497];oxidoreductase activity, acting on paired donors, with incorporation or reduction of molecular oxygen [GO:0016705]	heme binding [GO:0020037];iron ion binding [GO:0005506];monooxygenase activity [GO:0004497];oxidoreductase activity, acting on paired donors, with incorporation or reduction of molecular oxygen [GO:0016705]	GO:0004497;GO:0005506;GO:0016705;GO:0020037		TraesCS7B02G108700.1			Cluster -1995	2	1	1	11	1	521	57.8	7.65	0	521	-0.919434	-0.1248	-0.642399	0.448322	0.830954	0.721947	1.48256
+	2.62831	0.00235336	-1.27758	A0A3B6MLX4			Color2 [A=255, R=169, G=169, B=169]	1	4			other membranes		Pf12576				A0A3B6MLX4_WHEAT	unreviewed	Uncharacterized protein		Triticum aestivum (Wheat)		integral component of membrane [GO:0016021]		integral component of membrane [GO:0016021]	GO:0016021		TraesCS5D02G122300.1			Cluster -1995	3	1	1	2	1	513	59.4	6.23	0	513	-1.88345	-1.8308	-2.35202	-0.681295	-0.911997	-0.640224	0.811156
	1.39492	0.0402793	-1.29724	A0A3B6S8Y9			Color2 [A=255, R=169, G=169, B=169]	1	4									A0A3B6S8Y9_WHEAT	unreviewed	Uncharacterized protein		Triticum aestivum (Wheat)							TraesCS7B02G043700.1			Cluster -1995	4	1	1	1	1	253	29.4	5.16	0	253	-4.01537	-3.70205	-4.65015	-3.48799	-2.45618	-2.53167	-1.61996
	1.66924	0.0214173	-1.40577	A0A1D5XS01		Acetyl [N-Term]	Color2 [A=255, R=169, G=169, B=169]	1	4									A0A1D5XS01_WHEAT	unreviewed	Uncharacterized protein		Triticum aestivum (Wheat)							TraesCSU02G061000.1;TraesCSU02G061500.1			Cluster -1995	18	1	1	1	1	143	14.5	7.59	0	143	-1.94204	-2.12328	-3.15216	-1.13177	-0.973108	-0.895285	0.95534
	2.15954	0.00692564	-1.41838	A0A3B6C770			Color2 [A=255, R=169, G=169, B=169]	1	4		protein metabolism		other molecular function	Pf00082, Pf05922, Pf17766				A0A3B6C770_WHEAT	unreviewed	Uncharacterized protein		Triticum aestivum (Wheat)			serine-type endopeptidase activity [GO:0004252]	serine-type endopeptidase activity [GO:0004252]	GO:0004252		TraesCS2B02G319700.1			Cluster -1993	2	1	1	2	1	771	81.1	7.91	0	771	-8.17169	-7.29167	-7.83632	-6.38079	-6.15043	-6.51331	-5.44926
+	4.55846	2.76404e-05	-1.5209	A0A3B6S9B7			Color2 [A=255, R=169, G=169, B=169]	1	4		other metabolic processes	non-structural extracellular		Pf03018				A0A3B6S9B7_WHEAT	unreviewed	Dirigent protein		Triticum aestivum (Wheat)		apoplast [GO:0048046]		apoplast [GO:0048046]	GO:0048046		TraesCS7B02G024100.1			Cluster -1997	8	1	1	18	1	192	21.2	6.62	0	192	-2.42903	-2.36992	-2.23165	-0.816481	-0.894354	-0.757086	-4.07442
+	2.72283	0.0018931	-1.55706	A0A3B6EJF2			Color2 [A=255, R=169, G=169, B=169]	1	4		other biological processes;other metabolic processes;RNA metabolism OR transcription		nucleic acid binding activity;other molecular function	Pf05183				A0A3B6EJF2_WHEAT	unreviewed	RNA-dependent RNA polymerase (EC 2.7.7.48)		Triticum aestivum (Wheat)	gene silencing by RNA [GO:0031047]		RNA binding [GO:0003723];RNA-directed 5'-3' RNA polymerase activity [GO:0003968]	gene silencing by RNA [GO:0031047];RNA binding [GO:0003723];RNA-directed 5'-3' RNA polymerase activity [GO:0003968]	GO:0003723;GO:0003968;GO:0031047		TraesCS3A02G311300.1			Cluster -1993	4	1	1	1	1	434	49.7	6.8	0	434	-1.07727	-1.2214	-1.76614	0.220722	0.121983	0.263657	-0.63264
+	2.67251	0.00212566	-1.62921	A0A3B6TKA4			Color2 [A=255, R=169, G=169, B=169]	1	4		other biological processes;transport	other membranes	transporter activity	Pf00854				A0A3B6TKA4_WHEAT	unreviewed	Uncharacterized protein		Triticum aestivum (Wheat)	oligopeptide transport [GO:0006857]	integral component of membrane [GO:0016021]	transmembrane transporter activity [GO:0022857]	integral component of membrane [GO:0016021];oligopeptide transport [GO:0006857];transmembrane transporter activity [GO:0022857]	GO:0006857;GO:0016021;GO:0022857		TraesCS7D02G297000.1			Cluster -1993	3	1	1	12	1	603	65	9.28	0	603	-2.03149	-2.72494	-2.33606	-0.871037	-0.508276	-0.825529	-2.80656
+	2.32144	0.00477049	-1.66482	A0A3B6AQE7		Acetyl [N-Term]	Color2 [A=255, R=169, G=169, B=169]	1	4					Pf18052				A0A3B6AQE7_WHEAT	unreviewed	Rx_N domain-containing protein		Triticum aestivum (Wheat)							TraesCS2A02G008700.1				3	1	1	1	1	438	49.9	7.37	0	438	-4.3386	-4.0083	-4.93277	-2.83697	-2.91086	-2.53737	-5.30398
	2.03148	0.00930086	-1.67382	A0A3B5ZUU8			Color2 [A=255, R=169, G=169, B=169]	1	4									A0A3B5ZUU8_WHEAT	unreviewed	Uncharacterized protein		Triticum aestivum (Wheat)							TraesCS1D02G211200.1				4	1	1	2	1	404	44.5	5.85	0	404	-3.70263	-3.30828	-4.37159	-1.80312	-2.15289	-2.40503	-1.06726
+	2.28979	0.00513109	-1.67845	A0A3B6GXA6			Color2 [A=255, R=169, G=169, B=169]	1	4		other metabolic processes		other molecular function	Pf00332				A0A3B6GXA6_WHEAT	unreviewed	Uncharacterized protein		Triticum aestivum (Wheat)	carbohydrate metabolic process [GO:0005975]		hydrolase activity, hydrolyzing O-glycosyl compounds [GO:0004553]	carbohydrate metabolic process [GO:0005975];hydrolase activity, hydrolyzing O-glycosyl compounds [GO:0004553]	GO:0004553;GO:0005975		TraesCS3D02G249500.2			Cluster -1993	5	1	1	17	1	394	41.7	6.96	0	394	-4.32482	-3.66434	-3.49213	-1.94061	-2.03368	-2.47164	-3.35783
+	2.90619	0.00124111	-1.70837	A0A1D5UXM5			Color2 [A=255, R=169, G=169, B=169]	1	4				other molecular function	Pf02458		A0A1D5UXM5		A0A1D5UXM5_WHEAT	unreviewed	Uncharacterized protein	CAMPLR22A2D_LOCUS498	Triticum aestivum (Wheat)			transferase activity, transferring acyl groups other than amino-acyl groups [GO:0016747]	transferase activity, transferring acyl groups other than amino-acyl groups [GO:0016747]	GO:0016747		TraesCS2D02G059900.1			Cluster -1995	4	1	1	5	1	417	43.8	5.17	0	417	-4.07557	-3.9373	-3.59893	-2.0205	-1.99425	-2.47193	-2.17456
	1.8034	0.0157254	-1.76674	A0A3B6QBS4			Color2 [A=255, R=169, G=169, B=169]	1	4		other metabolic processes		other molecular function	Pf00571, Pf01380				A0A3B6QBS4_WHEAT	unreviewed	Uncharacterized protein		Triticum aestivum (Wheat)	carbohydrate derivative metabolic process [GO:1901135];carbohydrate metabolic process [GO:0005975]		carbohydrate derivative binding [GO:0097367];isomerase activity [GO:0016853]	carbohydrate derivative binding [GO:0097367];carbohydrate derivative metabolic process [GO:1901135];carbohydrate metabolic process [GO:0005975];isomerase activity [GO:0016853]	GO:0005975;GO:0016853;GO:0097367;GO:1901135		TraesCS6D02G121400.1			Cluster -1995	4	1	1	1	1	349	36.5	5.67	0	349	-3.31326	-2.32773	-3.80193	-1.49785	-1.27503	-1.36984	0.449279
	1.62625	0.0236453	-1.83157	A0A3B6RJ34			Color2 [A=255, R=169, G=169, B=169]	1	4		cell cycle OR cell proliferation;cell organization and biogenesis;other biological processes	cytoskeleton	cytoskeletal activity;other molecular function	Pf00225				A0A3B6RJ34_WHEAT	unreviewed	Kinesin motor domain-containing protein		Triticum aestivum (Wheat)	microtubule-based movement [GO:0007018]		ATP binding [GO:0005524];microtubule binding [GO:0008017];microtubule motor activity [GO:0003777]	ATP binding [GO:0005524];microtubule binding [GO:0008017];microtubule motor activity [GO:0003777];microtubule-based movement [GO:0007018]	GO:0003777;GO:0005524;GO:0007018;GO:0008017		TraesCS7A02G279000.1				1	1	1	6	1	1006	112.6	5.99	0	1006	-4.78252	-5.54157	-3.81614	-3.13298	-2.74325	-2.76929	-3.50494
	1.45535	0.0350469	-1.86612	A0A3B6S9N8			Color2 [A=255, R=169, G=169, B=169]	1	4		other metabolic processes			Pf05691				A0A3B6S9N8_WHEAT	unreviewed	Uncharacterized protein		Triticum aestivum (Wheat)			catalytic activity [GO:0003824]	catalytic activity [GO:0003824]	GO:0003824		TraesCS7B02G035200.2				2	1	1	10	1	845	89.1	6.39	0	845	-4.75494	-5.81402	-3.75363	-2.86793	-2.95667	-2.89962	-3.76754
	1.9153	0.0121536	-2.02469	A0A3B6RBE3			Color2 [A=255, R=169, G=169, B=169]	1	4			other membranes		Pf04791				A0A3B6RBE3_WHEAT	unreviewed	Uncharacterized protein		Triticum aestivum (Wheat)		integral component of membrane [GO:0016021]		integral component of membrane [GO:0016021]	GO:0016021		TraesCS7A02G177100.1				1	1	1	1	1	729	81.5	7.09	0	729	-3.48285	-4.61159	-3.10204	-1.85105	-1.50134	-1.77003	0.573518
+	3.03437	0.000923914	-2.11562	A0A3B6KE49			Color2 [A=255, R=169, G=169, B=169]	1	4		cell cycle OR cell proliferation;cell organization and biogenesis;other biological processes	cytoskeleton	cytoskeletal activity;other molecular function	Pf00225				A0A3B6KE49_WHEAT	unreviewed	Kinesin motor domain-containing protein		Triticum aestivum (Wheat)	microtubule-based movement [GO:0007018]		ATP binding [GO:0005524];microtubule binding [GO:0008017];microtubule motor activity [GO:0003777]	ATP binding [GO:0005524];microtubule binding [GO:0008017];microtubule motor activity [GO:0003777];microtubule-based movement [GO:0007018]	GO:0003777;GO:0005524;GO:0007018;GO:0008017		TraesCS5A02G161600.1				1	1	1	7	1	1039	116.7	8.97	0	1039	-4.79561	-5.27751	-5.21047	-2.78495	-3.35417	-2.79763	-1.42467
+	2.31146	0.00488132	-2.12218	A0A3B6HTL1			Color2 [A=255, R=169, G=169, B=169]	1	4		other metabolic processes	nucleus	other molecular function	Pf04641, Pf15906				A0A3B6HTL1_WHEAT	unreviewed	Nitric oxide synthase-interacting protein homolog		Triticum aestivum (Wheat)		nucleus [GO:0005634]	ubiquitin protein ligase activity [GO:0061630]	nucleus [GO:0005634];ubiquitin protein ligase activity [GO:0061630]	GO:0005634;GO:0061630		TraesCS4A02G101400.1				5	1	1	2	1	304	33.9	8.41	0	304	-5.91979	-6.00397	-5.29801	-3.78622	-3.0288	-4.04019	-3.85067
+	2.20049	0.00630239	-2.17799	A0A3B6GQQ7			Color2 [A=255, R=169, G=169, B=169]	1	4		other metabolic processes;protein metabolism;transport	ER/Golgi;other membranes	kinase activity;other molecular function	Pf00069, Pf00400				A0A3B6GQQ7_WHEAT	unreviewed	Uncharacterized protein		Triticum aestivum (Wheat)			ATP binding [GO:0005524];protein kinase activity [GO:0004672]	ATP binding [GO:0005524];protein kinase activity [GO:0004672]	GO:0004672;GO:0005524		TraesCS3D02G080500.1				1	1	1	1	1	869	98	6.64	0	869	-2.45242	-1.0479	-1.98708	0.271553	0.373802	0.40122	-5.19016
+	2.11711	0.00763649	-2.38141	A0A3B6RJC8			Color2 [A=255, R=169, G=169, B=169]	1	4		other biological processes	nucleus	nucleic acid binding activity	Pf00076, Pf13893				A0A3B6RJC8_WHEAT	unreviewed	RRM domain-containing protein		Triticum aestivum (Wheat)			RNA binding [GO:0003723]	RNA binding [GO:0003723]	GO:0003723		TraesCS7A02G285500.1			Cluster -1993	3	1	1	3	1	470	50.9	6.68	0	470	-3.17311	-3.86029	-3.94518	-0.605305	-2.02592	-1.20313	-2.71554
+	2.77165	0.00169181	-2.56509	A0A3B6QCH2			Color2 [A=255, R=169, G=169, B=169]	1	4		other metabolic processes;RNA metabolism OR transcription;transport	nucleus		Pf05615				A0A3B6QCH2_WHEAT	unreviewed	Uncharacterized protein		Triticum aestivum (Wheat)	mRNA processing [GO:0006397]	THO complex part of transcription export complex [GO:0000445]		mRNA processing [GO:0006397];THO complex part of transcription export complex [GO:0000445]	GO:0000445;GO:0006397		TraesCS6D02G077100.1			Cluster -1995	6	1	1	16	1	242	27.5	5.3	0	242	-3.79026	-2.90375	-3.98449	-0.847628	-1.1219	-1.01369	0.189179
+	1.98632	0.01032	-2.5794	A0A3B6HVP6			Color2 [A=255, R=169, G=169, B=169]	1	4		protein metabolism		other molecular function	Pf00450				A0A3B6HVP6_WHEAT	unreviewed	Uncharacterized protein		Triticum aestivum (Wheat)			serine-type carboxypeptidase activity [GO:0004185]	serine-type carboxypeptidase activity [GO:0004185]	GO:0004185		TraesCS4A02G253600.2				5	1	1	4	1	386	42.6	7.28	0	386	-5.8016	-4.09924	-4.33385	-1.86003	-2.51236	-2.12411	-3.34725
+	4.94215	1.14247e-05	-2.72769	A0A3B5ZQ73			Color2 [A=255, R=169, G=169, B=169]	1	4				other molecular function	Pf00067				A0A3B5ZQ73_WHEAT	unreviewed	Uncharacterized protein		Triticum aestivum (Wheat)			heme binding [GO:0020037];iron ion binding [GO:0005506];monooxygenase activity [GO:0004497];oxidoreductase activity, acting on paired donors, with incorporation or reduction of molecular oxygen [GO:0016705]	heme binding [GO:0020037];iron ion binding [GO:0005506];monooxygenase activity [GO:0004497];oxidoreductase activity, acting on paired donors, with incorporation or reduction of molecular oxygen [GO:0016705]	GO:0004497;GO:0005506;GO:0016705;GO:0020037		TraesCS1D02G048300.1				2	1	1	2	1	506	55.9	6.98	0	506	-4.67271	-4.56757	-4.84301	-2.09024	-1.89146	-1.91853	-0.44332
+	2.29436	0.00507738	-2.73195	A0A3B6KNI3			Color2 [A=255, R=169, G=169, B=169]	1	4		other metabolic processes		other molecular function	Pf00501, Pf13193				A0A3B6KNI3_WHEAT	unreviewed	Uncharacterized protein		Triticum aestivum (Wheat)			catalytic activity [GO:0003824]	catalytic activity [GO:0003824]	GO:0003824		TraesCS5A02G356800.1				2	1	1	7	1	565	60.8	7.42	0	565	-3.96245	-4.95637	-5.64013	-2.01273	-2.19046	-2.15991	-1.73515
+	4.33711	4.60142e-05	-2.92016	A0A3B6HZZ6			Color2 [A=255, R=169, G=169, B=169]	1	4		other metabolic processes;protein metabolism	nucleus	other molecular function	Pf00179				A0A3B6HZZ6_WHEAT	unreviewed	UBIQUITIN_CONJUGAT_2 domain-containing protein		Triticum aestivum (Wheat)							TraesCS4A02G246700.1				14	1	1	1	1	130	14.8	7.39	0	130	-4.54858	-5.03386	-4.79408	-2.00176	-1.80828	-1.806	-5.57234
+	1.94411	0.0113735	-2.94789	A0A3B6DHE6			Color2 [A=255, R=169, G=169, B=169]	1	4		other metabolic processes;protein metabolism	other membranes	kinase activity;other molecular function	Pf00069, Pf11721				A0A3B6DHE6_WHEAT	unreviewed	Protein kinase domain-containing protein		Triticum aestivum (Wheat)		integral component of membrane [GO:0016021]	ATP binding [GO:0005524];protein kinase activity [GO:0004672]	ATP binding [GO:0005524];integral component of membrane [GO:0016021];protein kinase activity [GO:0004672]	GO:0004672;GO:0005524;GO:0016021		TraesCS2D02G415700.2				2	1	1	8	1	924	101	8.09	0	924	-3.27769	-5.56496	-4.41314	-1.3543	-1.44497	-1.61285	0.689315
	1.73666	0.0183377	-2.97208	A0A3B6LT73			Color2 [A=255, R=169, G=169, B=169]	1	4									A0A3B6LT73_WHEAT	unreviewed	Uncharacterized protein		Triticum aestivum (Wheat)							TraesCS5B02G428800.1			Cluster -1995	5	1	1	10	1	364	40.9	7.78	0	364	-4.66816	-2.29077	-4.21265	-0.290323	-0.787561	-1.17744	2.49137
+	2.58472	0.00260181	-3.19453	A0A3B6NSB7			Color2 [A=255, R=169, G=169, B=169]	1	4		transport	other membranes	other molecular function;transporter activity	Pf00005, Pf00664				A0A3B6NSB7_WHEAT	unreviewed	Uncharacterized protein		Triticum aestivum (Wheat)		integral component of membrane [GO:0016021]	ATP binding [GO:0005524];ATPase activity [GO:0016887];ATPase-coupled transmembrane transporter activity [GO:0042626]	ATP binding [GO:0005524];ATPase activity [GO:0016887];ATPase-coupled transmembrane transporter activity [GO:0042626];integral component of membrane [GO:0016021]	GO:0005524;GO:0016021;GO:0016887;GO:0042626		TraesCS6A02G264900.1				1	1	1	7	1	1098	120.3	9.58	0	1098	-4.67989	-4.2945	-5.67601	-1.37682	-2.16674	-1.52323	-0.102269
+	2.44449	0.00359344	-3.22082	A0A3B6CDZ9			Color2 [A=255, R=169, G=169, B=169]	1	4		other biological processes	cytoskeleton;other cell component	cytoskeletal activity;other molecular function	Pf00225, Pf00373, Pf00784				A0A3B6CDZ9_WHEAT	unreviewed	Uncharacterized protein		Triticum aestivum (Wheat)	microtubule-based movement [GO:0007018]	cytoskeleton [GO:0005856]	ATP binding [GO:0005524];microtubule binding [GO:0008017];microtubule motor activity [GO:0003777];oxidoreductase activity [GO:0016491]	ATP binding [GO:0005524];cytoskeleton [GO:0005856];microtubule binding [GO:0008017];microtubule motor activity [GO:0003777];microtubule-based movement [GO:0007018];oxidoreductase activity [GO:0016491]	GO:0003777;GO:0005524;GO:0005856;GO:0007018;GO:0008017;GO:0016491		TraesCS2B02G514800.1			Cluster -1993	2	1	1	2	1	1222	139.3	7.64	0	1222	-3.65688	-4.84041	-4.02106	-0.685795	-1.72395	-0.446131	-5.70557
+	2.13217	0.00737608	-3.30474	A0A3B6HVL6			Color2 [A=255, R=169, G=169, B=169]	1	4			non-structural extracellular		Pf00188				A0A3B6HVL6_WHEAT	unreviewed	SCP domain-containing protein		Triticum aestivum (Wheat)							TraesCS4A02G251300.1				8	1	1	3	1	185	19.2	9.14	0	185	-4.33855	-6.07204	-4.21177	-1.79961	-1.03098	-1.87757	-4.36572
+	3.34574	0.000451086	-3.36828	A0A3B6NS31			Color2 [A=255, R=169, G=169, B=169]	1	4				nucleic acid binding activity;other molecular function	Pf00400, Pf18044				A0A3B6NS31_WHEAT	unreviewed	Uncharacterized protein		Triticum aestivum (Wheat)			metal ion binding [GO:0046872]	metal ion binding [GO:0046872]	GO:0046872		TraesCS6A02G257200.1				5	1	1	12	1	432	46.6	7.72	0	432	-6.08327	-5.00129	-5.66613	-2.12631	-2.27244	-2.24709	-2.50485
	1.84448	0.0143061	-3.39945	A0A3B6NMT6			Color2 [A=255, R=169, G=169, B=169]	1	4									A0A3B6NMT6_WHEAT	unreviewed	Uncharacterized protein		Triticum aestivum (Wheat)							TraesCS6A02G109200.1				10	1	1	1	1	139	15.2	9.42	0	139	-4.48108	-2.85049	-5.66091	-1.04778	-0.996166	-0.750172	-1.20784
+	2.33131	0.00466323	-3.45679	A0A3B6KLQ4			Color2 [A=255, R=169, G=169, B=169]	1	4		cell organization and biogenesis	other membranes	cytoskeletal activity	Pf02181				A0A3B6KLQ4_WHEAT	unreviewed	Formin-like protein		Triticum aestivum (Wheat)		integral component of membrane [GO:0016021]		integral component of membrane [GO:0016021]	GO:0016021		TraesCS5A02G304700.1				1	1	1	1	1	787	84.4	9.36	0	787	-5.00592	-4.6533	-6.61139	-2.09024	-1.89146	-1.91853	-0.44332
+	2.48973	0.00323793	-3.77157	A0A3B6KI32			Color2 [A=255, R=169, G=169, B=169]	1	4									A0A3B6KI32_WHEAT	unreviewed	Uncharacterized protein		Triticum aestivum (Wheat)							TraesCS5A02G179500.1				1	1	1	9	1	717	82	6.27	0	717	-3.41594	-4.20604	-5.46785	-0.626728	-0.618511	-0.529869	1.07713
+	4.62471	2.37296e-05	-3.92194	A0A3B6GLF8			Color2 [A=255, R=169, G=169, B=169]	1	4		other metabolic processes;RNA metabolism OR transcription	nucleus						A0A3B6GLF8_WHEAT	unreviewed	Uncharacterized protein		Triticum aestivum (Wheat)	snRNA processing [GO:0016180]	integrator complex [GO:0032039]		integrator complex [GO:0032039];snRNA processing [GO:0016180]	GO:0016180;GO:0032039		TraesCS3D02G079400.2				1	1	1	3	1	926	103.8	7.27	0	926	-4.80357	-4.20604	-4.53133	-0.626728	-0.618511	-0.529869	1.07713
+	2.41817	0.00381793	-4.35117	A0A3B5YZA6			Color2 [A=255, R=169, G=169, B=169]	1	4				other molecular function	Pf07496				A0A3B5YZA6_WHEAT	unreviewed	CW-type domain-containing protein		Triticum aestivum (Wheat)			zinc ion binding [GO:0008270]	zinc ion binding [GO:0008270]	GO:0008270		TraesCS1B02G246700.3			Cluster -1995	0	1	1	4	1	1451	157.6	8.47	0	1451	-5.67457	-3.20547	-4.30674	-0.231375	0.133329	-0.0352097	0.961087
	1.56049	0.0275115	-4.59017	A0A3B6MXC0			Color2 [A=255, R=169, G=169, B=169]	1	4		protein metabolism		other molecular function	Pf02902				A0A3B6MXC0_WHEAT	unreviewed	ULP_PROTEASE domain-containing protein		Triticum aestivum (Wheat)			cysteine-type peptidase activity [GO:0008234]	cysteine-type peptidase activity [GO:0008234]	GO:0008234		TraesCS5D02G390000.1			Cluster -1995	1	1	1	11	1	985	110.6	6.95	0	985	-0.441738	1.36459	-3.28483	3.77618	3.87504	3.75732	5.73784
+	2.4397	0.00363329	-4.59956	A0A3B6SCZ2			Color2 [A=255, R=169, G=169, B=169]	1	4				other molecular function	Pf00657				A0A3B6SCZ2_WHEAT	unreviewed	Lipase_GDSL domain-containing protein		Triticum aestivum (Wheat)			hydrolase activity, acting on ester bonds [GO:0016788]	hydrolase activity, acting on ester bonds [GO:0016788]	GO:0016788		TraesCS7B02G011600.1			Cluster -1995	2	1	1	4	1	393	42.5	7.55	0	393	-5.7025	-3.20547	-5.02396	-0.231375	0.133329	-0.0352097	0.961087
+	3.05053	0.00089016	-4.82433	A0A3B6QCJ6			Color2 [A=255, R=169, G=169, B=169]	1	4		other metabolic processes		other molecular function	Pf00479, Pf02781				A0A3B6QCJ6_WHEAT	unreviewed	Glucose-6-phosphate 1-dehydrogenase (EC 1.1.1.49)		Triticum aestivum (Wheat)	glucose metabolic process [GO:0006006];pentose-phosphate shunt [GO:0006098]		glucose-6-phosphate dehydrogenase activity [GO:0004345];NADP binding [GO:0050661]	glucose metabolic process [GO:0006006];glucose-6-phosphate dehydrogenase activity [GO:0004345];NADP binding [GO:0050661];pentose-phosphate shunt [GO:0006098]	GO:0004345;GO:0006006;GO:0006098;GO:0050661		TraesCS6D02G135800.2				3	1	1	3	1	574	64.8	8.06	0	574	-4.80832	-4.12951	-5.98304	-0.2335	-0.0669155	-0.147463	0.545154
+	3.55986	0.000275515	-4.91387	A0A3B6N0U5			Color2 [A=255, R=169, G=169, B=169]	1	4			nucleus	nucleic acid binding activity	Pf02362				A0A3B6N0U5_WHEAT	unreviewed	Uncharacterized protein		Triticum aestivum (Wheat)		nucleus [GO:0005634]	DNA binding [GO:0003677]	DNA binding [GO:0003677];nucleus [GO:0005634]	GO:0003677;GO:0005634		TraesCS5D02G496300.3				2	1	1	8	1	457	51.5	8.16	0	457	-4.32991	-3.43628	-4.75012	0.487131	0.926895	0.81126	2.99941
+	2.72844	0.0018688	-5.5753	W5G1C0			Color2 [A=255, R=169, G=169, B=169]	1	4		other metabolic processes;protein metabolism	nucleus	other molecular function	Pf00179				W5G1C0_WHEAT	unreviewed	UBIQUITIN_CONJUGAT_2 domain-containing protein		Triticum aestivum (Wheat)							TraesCS5A02G006200.1;TraesCS5B02G005100.1;TraesCS5D02G006000.1				9	1	1	11	1	161	18.2	7.84	0	161	-3.36714	-4.97054	-5.98834	0.810165	0.837086	0.752623	-0.411843
[truncated: 5 more columns]

## Sheet: Table S4
		Table S4. The list of changed proteins in wheat root with PDS solution under salt stress compared with salt stress alone.
Significant	#NAME?	p-value	Difference	Accession	Description	Modifications	Symbol color	Symbol type	Symbol size	Show label	Biological Process	Cellular Component	Molecular Function	Pfam IDs	Entrez Gene ID	Gene ID	Gene Symbol	Entry name	Status	Protein names	Gene names	Organism	Gene ontology (biological process)	Gene ontology (cellular component)	Gene ontology (molecular function)	Gene ontology (GO)	Gene ontology IDs	Ensembl transcript	EnsemblPlants transcript	Cross-reference (KEGG)	Cross-reference (GeneID)	Cluster	Coverage in Percent	Number of Peptides	Number of Isoforms	Number of PSMs	Number of Unique Peptides	Number of AAs	MW in kDa	calc pI	Number of Razor Peptides	Length	A_1	A_2	A_3	C_1	C_2	C_3	M_1
+	2.96189	0.00109172	6.95028	A0A3B6GLT2	SHSP domain-containing protein		Color2 [A=255, R=169, G=169, B=169]	1	4		cell organization and biogenesis		other molecular function	Pf00011				A0A3B6GLT2_WHEAT	unreviewed	SHSP domain-containing protein		Triticum aestivum (Wheat)							TraesCS3D02G045500.1				35	3	3	45	1	151	16.9	6.09	2	151	-4.08033	-4.87181	-3.42742	-3.59064	-5.18668	-4.84814	4.01855
+	3.71597	0.000192323	6.41738	A0A3B6QJ23	SHSP domain-containing protein	Acetyl [N-Term];Met-loss+Acetyl [N-Term]	Color2 [A=255, R=169, G=169, B=169]	1	4		cell organization and biogenesis		other molecular function	Pf00011				A0A3B6QJ23_WHEAT	unreviewed	SHSP domain-containing protein		Triticum aestivum (Wheat)							TraesCS6D02G322300.1				37	4	4	36	1	179	19.1	7.36	3	179	-4.85761	-4.88505	-4.4528	-4.95996	-5.60794	-4.04897	2.5192
+	3.47086	0.000338173	5.21395	A0A3B6N149	Uncharacterized protein		Color2 [A=255, R=169, G=169, B=169]	1	4									A0A3B6N149_WHEAT	unreviewed	Uncharacterized protein		Triticum aestivum (Wheat)							TraesCS5D02G538000.1				13	2	2	15	1	293	24.2	4.67	0	293	-9.34399	-9.15259	-9.87154	-4.42344	-8.81447	-8.54639	-3.77311
+	3.61938	0.000240226	4.8473	A0A077S0N3	AAA domain-containing protein		Color2 [A=255, R=169, G=169, B=169]	1	4		protein metabolism	other cell component;other membranes	other molecular function	Pf00004, Pf01434, Pf17862		A0A077S0N3		A0A077S0N3_WHEAT	unreviewed	AAA domain-containing protein	TRAES_3BF042100030CFD_c1	Triticum aestivum (Wheat)		membrane [GO:0016020]	ATP binding [GO:0005524];metalloendopeptidase activity [GO:0004222]	ATP binding [GO:0005524];membrane [GO:0016020];metalloendopeptidase activity [GO:0004222]	GO:0004222;GO:0005524;GO:0016020		TraesCS3B02G237400.1			Cluster -1995	12	6	6	46	2	704	75.9	7.88	0	704	-4.79065	-4.59463	-5.8437	-1.51678	-1.21239	-1.63825	-0.207234
+	3.47231	0.000337047	4.61895	O82571	Superoxide dismutase		Color2 [A=255, R=169, G=169, B=169]	1	4		stress response		other molecular function	Pf00081, Pf02777		O82571	SOD	O82571_WHEAT	unreviewed	Superoxide dismutase (EC 1.15.1.1)	SOD	Triticum aestivum (Wheat)			metal ion binding [GO:0046872];superoxide dismutase activity [GO:0004784]	metal ion binding [GO:0046872];superoxide dismutase activity [GO:0004784]	GO:0004784;GO:0046872						31	5	5	135	1	224	24.5	7.4	0	224	-3.41021	-3.13047	-3.92149	-0.215902	-4.5507	0.0929909	1.73246
+	2.23503	0.00582067	4.52218	A0A7H4LIT2	Genome assembly, chromosome: II		Color2 [A=255, R=169, G=169, B=169]	1	4					Pf00011		A0A7H4LIT2																	15	2	2	3	2	219	24	5.99	0	NaN	-5.60531	-5.73823	-5.43456	-5.83048	-4.30919	-6.10753	0.515052
+	1.34678	0.0450009	4.42711	W5FUB4	L-galactono-1,4-lactone dehydrogenase		Color2 [A=255, R=169, G=169, B=169]	1	4		other metabolic processes	other membranes	other molecular function	Pf01565, Pf04030		W5FUB4	GLDH	W5FUB4_WHEAT	unreviewed	L-galactono-1,4-lactone dehydrogenase	GLDH	Triticum aestivum (Wheat)		membrane [GO:0016020];mitochondrion [GO:0005739];plastid [GO:0009536]	D-arabinono-1,4-lactone oxidase activity [GO:0003885];FAD binding [GO:0071949];galactonolactone dehydrogenase activity [GO:0016633];L-gulono-1,4-lactone dehydrogenase activity [GO:0080049]	D-arabinono-1,4-lactone oxidase activity [GO:0003885];FAD binding [GO:0071949];galactonolactone dehydrogenase activity [GO:0016633];L-gulono-1,4-lactone dehydrogenase activity [GO:0080049];membrane [GO:0016020];mitochondrion [GO:0005739];plastid [GO:0009536]	GO:0003885;GO:0005739;GO:0009536;GO:0016020;GO:0016633;GO:0071949;GO:0080049		TraesCS5D02G140400.2				27	11	11	117	1	584	66	7.8	0	584	-4.59609	-0.0786171	-4.66891	0.445274	-3.21281	-4.89728	1.79366
+	3.0847	0.000822807	4.41495	A0A3B6DLF7	Uncharacterized protein	Acetyl [N-Term]	Color2 [A=255, R=169, G=169, B=169]	1	4			nucleus		Pf02201, Pf08766				A0A3B6DLF7_WHEAT	unreviewed	Uncharacterized protein		Triticum aestivum (Wheat)							TraesCS2D02G488600.1				6	2	2	7	2	416	44.1	6.42	0	416	-5.49308	-5.93509	-4.7988	-2.30486	-2.97567	-2.77454	-0.2788
+	1.5615	0.0274474	4.37829	A0A1D5WXA1	SHSP domain-containing protein	Acetyl [N-Term];Met-loss+Acetyl [N-Term]	Color2 [A=255, R=169, G=169, B=169]	1	4		cell organization and biogenesis		other molecular function	Pf00011				A0A1D5WXA1_WHEAT	unreviewed	SHSP domain-containing protein		Triticum aestivum (Wheat)							TraesCS3D02G115100.1;TraesCS3D02G115200.1			Cluster -1995	42	5	5	28	2	159	17.3	5.72	3	159	-0.962292	-0.931234	-4.76993	-1.14949	-0.930513	-1.14795	2.1487
+	2.25004	0.00562288	4.15363	Q9SPH4	Heat shock protein 101		Color2 [A=255, R=169, G=169, B=169]	1	4		stress response	other cell component	other molecular function	Pf00004, Pf02861, Pf07724, Pf10431, Pf17871		Q9SPH4	HSP101c	Q9SPH4_WHEAT	unreviewed	Heat shock protein 101	HSP101c	Triticum aestivum (Wheat)	protein metabolic process [GO:0019538]		ATP binding [GO:0005524]	ATP binding [GO:0005524];protein metabolic process [GO:0019538]	GO:0005524;GO:0019538		TraesCS3D02G273600.1				21	14	14	96	1	913	100.8	6.34	0	913	-5.62715	-4.84906	-6.67573	-4.37299	-4.06189	-5.95985	-0.687945
+	3.2701	0.000536908	4.0673	A0A3B5ZYT4	Clp R domain-containing protein		Color2 [A=255, R=169, G=169, B=169]	1	4		stress response	other cell component	other molecular function	Pf00004, Pf02861, Pf07724, Pf10431, Pf17871				A0A3B5ZYT4_WHEAT	unreviewed	Uncharacterized protein		Triticum aestivum (Wheat)	protein metabolic process [GO:0019538]		ATP binding [GO:0005524]	ATP binding [GO:0005524];protein metabolic process [GO:0019538]	GO:0005524;GO:0019538		TraesCS1D02G342100.1			Cluster -1995	28	19	19	113	7	918	101	6.24	11	918	0.141157	-0.193996	-0.315126	0.0386257	-0.247293	-0.0646877	4.55094
+	2.00947	0.00978434	4.01715	A0A3B6IJM5	Inositol hexakisphosphate and diphosphoinositol-pentakisphosphate kinase		Color2 [A=255, R=169, G=169, B=169]	1	4		other metabolic processes	cytosol	kinase activity	Pf00328, Pf18086				A0A3B6IJM5_WHEAT	unreviewed	Inositol hexakisphosphate and diphosphoinositol-pentakisphosphate kinase (EC 2.7.4.21) (EC 2.7.4.24)		Triticum aestivum (Wheat)		cytosol [GO:0005829]	5-diphosphoinositol pentakisphosphate 3-kinase activity [GO:0102092];ATP binding [GO:0005524];diphosphoinositol-pentakisphosphate kinase activity [GO:0033857];inositol heptakisphosphate kinase activity [GO:0000829];inositol hexakisphosphate 1-kinase activity [GO:0052723];inositol hexakisphosphate 3-kinase activity [GO:0052724];inositol hexakisphosphate 5-kinase activity [GO:0000832]	5-diphosphoinositol pentakisphosphate 3-kinase activity [GO:0102092];ATP binding [GO:0005524];cytosol [GO:0005829];diphosphoinositol-pentakisphosphate kinase activity [GO:0033857];inositol heptakisphosphate kinase activity [GO:0000829];inositol hexakisphosphate 1-kinase activity [GO:0052723];inositol hexakisphosphate 3-kinase activity [GO:0052724];inositol hexakisphosphate 5-kinase activity [GO:0…	GO:0000829;GO:0000832;GO:0005524;GO:0005829;GO:0033857;GO:0052723;GO:0052724;GO:0102092		TraesCS4B02G030400.1			Cluster -1995	4	2	2	18	2	1012	114.8	6.92	0	1012	-0.43675	0.819855	-1.99021	1.9537	1.3849	2.01958	4.08384
+	1.9994	0.0100137	3.93455	A0A3B6NUM8	Uncharacterized protein		Color2 [A=255, R=169, G=169, B=169]	1	4				other molecular function	Pf00657				A0A3B6NUM8_WHEAT	unreviewed	Lipase_GDSL domain-containing protein		Triticum aestivum (Wheat)			hydrolase activity, acting on ester bonds [GO:0016788]	hydrolase activity, acting on ester bonds [GO:0016788]	GO:0016788		TraesCS6A02G311000.1			Cluster -1995	13	3	3	32	3	372	39.2	8.82	0	372	-3.4266	-0.905794	-3.44974	-0.327961	-0.812477	0.0237427	1.52982
+	2.26317	0.00545549	3.90215	A0A3B6TCF7	SHSP domain-containing protein	Acetyl [N-Term];Met-loss+Acetyl [N-Term]	Color2 [A=255, R=169, G=169, B=169]	1	4		cell organization and biogenesis		other molecular function	Pf00011				A0A3B6TCF7_WHEAT	unreviewed	SHSP domain-containing protein		Triticum aestivum (Wheat)							TraesCS7D02G205400.1				9	2	2	12	2	138	15.1	8.5	0	138	-5.48557	-5.10572	-4.32874	-4.73699	-5.3532	-5.14489	-0.0299349
+	2.43054	0.00371077	3.89583	F4Y591	Heat shock protein		Color2 [A=255, R=169, G=169, B=169]	1	4		other biological processes		other molecular function	Pf00183, Pf02518		F4Y591	Hsp90.1-D1	F4Y591_WHEAT	unreviewed	Heat shock protein 90	Hsp90.1-D1	Triticum aestivum (Wheat)	protein folding [GO:0006457]		ATP binding [GO:0005524];unfolded protein binding [GO:0051082]	ATP binding [GO:0005524];protein folding [GO:0006457];unfolded protein binding [GO:0051082]	GO:0005524;GO:0006457;GO:0051082					Cluster -1995	33	19	19	293	10	713	81.5	5.03	0	713	-1.79855	-0.397064	-0.171219	-0.258347	-0.344477	-0.583078	3.69541
+	2.06944	0.00852229	3.88982	I6QF63	Small heat shock protein		Color2 [A=255, R=169, G=169, B=169]	1	4		cell organization and biogenesis		other molecular function	Pf00011		I6QF63	Mds1	I6QF63_WHEAT	unreviewed	Small heat shock protein	Mds1	Triticum aestivum (Wheat)							TraesCS3A02G033900.1				35	3	3	28	2	151	16.9	7.42	0	151	-4.66259	-5.48669	-5.33329	-4.12328	-3.5726	-3.82196	0.0268736
+	3.53429	0.000292221	3.87713	A0A3B5YR91	Protein HGH1 homolog	Acetyl [N-Term];Met-loss+Acetyl [N-Term]	Color2 [A=255, R=169, G=169, B=169]	1	4					Pf04063				A0A3B5YR91_WHEAT	unreviewed	DUF383 domain-containing protein		Triticum aestivum (Wheat)							TraesCS1B02G052400.2				21	5	5	19	2	345	37.4	4.83	0	345	-5.34166	-5.06691	-6.03346	-4.20911	-3.02723	-6.61409	-1.49677
+	2.40484	0.00393694	3.84546	A0A3B6RT20	1,3-beta-glucan synthase		Color2 [A=255, R=169, G=169, B=169]	1	4		cell organization and biogenesis	plasma membrane	other molecular function	Pf02364, Pf04652, Pf14288				A0A3B6RT20_WHEAT	unreviewed	FKS1_dom1 domain-containing protein		Triticum aestivum (Wheat)	(1->3)-beta-D-glucan biosynthetic process [GO:0006075]	1,3-beta-D-glucan synthase complex [GO:0000148];integral component of membrane [GO:0016021]	1,3-beta-D-glucan synthase activity [GO:0003843]	(1->3)-beta-D-glucan biosynthetic process [GO:0006075];1,3-beta-D-glucan synthase activity [GO:0003843];1,3-beta-D-glucan synthase complex [GO:0000148];integral component of membrane [GO:0016021]	GO:0000148;GO:0003843;GO:0006075;GO:0016021		TraesCS7A02G555700.1			Cluster -1995	2	3	3	10	3	1960	225.7	9.04	0	1960	-2.76614	-1.34904	-2.93348	0.717268	0.893023	0.838022	2.28573
+	2.65267	0.00222501	3.71551	A0A3B6JJW4	SHSP domain-containing protein		Color2 [A=255, R=169, G=169, B=169]	1	4		cell organization and biogenesis		other molecular function	Pf00011				A0A3B6JJW4_WHEAT	unreviewed	SHSP domain-containing protein		Triticum aestivum (Wheat)							TraesCS4D02G212200.1				16	2	2	5	2	161	17.7	5.69	0	161	-3.51268	-2.66605	-4.05523	-3.91688	-3.83165	-3.98334	0.706542
+	3.14429	0.000717323	3.64431	A0A3B6JIB0	AMP-binding domain-containing protein		Color2 [A=255, R=169, G=169, B=169]	1	4		other metabolic processes		other molecular function	Pf00501				A0A3B6JIB0_WHEAT	unreviewed	AMP-binding domain-containing protein		Triticum aestivum (Wheat)			catalytic activity [GO:0003824]	catalytic activity [GO:0003824]	GO:0003824		TraesCS4D02G128700.2				21	8	8	61	1	683	75.4	7.17	0	683	-5.52953	-4.48379	-5.40578	-3.71706	-1.94875	-3.87328	-1.09165
+	2.69952	0.00199745	3.55557	A0A3B6H7D8	Protein kinase domain-containing protein		Color2 [A=255, R=169, G=169, B=169]	1	4		protein metabolism	other membranes	kinase activity	Pf07714, Pf12819				A0A3B6H7D8_WHEAT	unreviewed	Protein kinase domain-containing protein		Triticum aestivum (Wheat)		integral component of membrane [GO:0016021]	ATP binding [GO:0005524];protein kinase activity [GO:0004672]	ATP binding [GO:0005524];integral component of membrane [GO:0016021];protein kinase activity [GO:0004672]	GO:0004672;GO:0005524;GO:0016021		TraesCS3D02G543900.2				3	2	2	11	2	970	107	6.93	0	970	-9.35062	-7.9931	-8.0225	-7.38918	-7.19939	-7.99681	-5.21705
+	1.57935	0.026342	3.55306	A0A3B6TNR3	Uncharacterized protein		Color2 [A=255, R=169, G=169, B=169]	1	4		cell cycle OR cell proliferation	nucleus		Pf06248				A0A3B6TNR3_WHEAT	unreviewed	Uncharacterized protein		Triticum aestivum (Wheat)	mitotic cell cycle [GO:0000278]	chromosome, centromeric region [GO:0000775];nucleus [GO:0005634]		chromosome, centromeric region [GO:0000775];mitotic cell cycle [GO:0000278];nucleus [GO:0005634]	GO:0000278;GO:0000775;GO:0005634		TraesCS7D02G383900.1			Cluster -1995	3	2	2	10	2	743	81.5	5.52	0	743	-0.994303	0.247847	-2.51519	2.56049	2.56988	2.54073	3.70707
+	2.83668	0.00145653	3.53726	A0A3B6ISJ9	Hsp26		Color2 [A=255, R=169, G=169, B=169]	1	4		cell organization and biogenesis		other molecular function	Pf00011		A0A3B6ISJ9	Hsp26	A0A3B6ISJ9_WHEAT	unreviewed	SHSP domain-containing protein		Triticum aestivum (Wheat)							TraesCS4B02G212200.1				39	3	3	23	1	157	17.5	6.81	0	157	-4.63622	-4.72818	-5.55569	-6.30582	-5.1478	-4.7697	-0.885007
+	2.73104	0.00185765	3.454	A0A6M5K847	HS101_3A_AS1		Color2 [A=255, R=169, G=169, B=169]	1	4				other molecular function	Pf00004, Pf02861, Pf07724, Pf10431, Pf17871																		Cluster -1995	26	15	15	90	2	828	91.4	6.89	1	NaN	-4.59189	-4.77923	-3.79674	-3.32782	-4.54653	-4.93042	-0.452115
+	2.52613	0.00297763	3.40627	A0A3B5ZYC3	Beta-glucosidase		Color2 [A=255, R=169, G=169, B=169]	1	4		other metabolic processes		other molecular function	Pf00933, Pf01915				A0A3B5ZYC3_WHEAT	unreviewed	Uncharacterized protein		Triticum aestivum (Wheat)	carbohydrate metabolic process [GO:0005975]		hydrolase activity, hydrolyzing O-glycosyl compounds [GO:0004553]	carbohydrate metabolic process [GO:0005975];hydrolase activity, hydrolyzing O-glycosyl compounds [GO:0004553]	GO:0004553;GO:0005975		TraesCS1D02G278300.3			Cluster -1995	14	5	5	56	1	607	66	5.59	0	607	-2.09562	-1.47854	-3.05558	-0.415432	-0.352991	-0.148729	1.692
+	2.53922	0.00288919	3.28821	A0A3B6C5B7	Ig-like domain-containing protein		Color2 [A=255, R=169, G=169, B=169]	1	4									A0A3B6C5B7_WHEAT	unreviewed	Ig-like domain-containing protein		Triticum aestivum (Wheat)							TraesCS2B02G272400.1			Cluster -1995	11	10	10	71	3	1654	180.9	5.77	5	1654	1.41374	1.82746	0.355865	3.36781	3.68178	3.17436	4.91023
+	3.36673	0.000429799	3.22273	O04843	Peptidylprolyl isomerase OS=Triticu		Color2 [A=255, R=169, G=169, B=169]	1	4				other molecular function	Pf00254, Pf00515		O04843	FKBP77	O04843_WHEAT	unreviewed	Peptidylprolyl isomerase (EC 5.2.1.8)	FKBP77	Triticum aestivum (Wheat)			peptidyl-prolyl cis-trans isomerase activity [GO:0003755]	peptidyl-prolyl cis-trans isomerase activity [GO:0003755]	GO:0003755					Cluster -1995	12	5	5	27	3	568	63.6	6.24	0	568	-1.95986	-2.20903	-2.70325	-2.23746	-1.67109	-2.06417	1.06177
+	1.51524	0.0305324	3.04446	A0A3B6A0P6	ABC transporter domain-containing protein		Color2 [A=255, R=169, G=169, B=169]	1	4		transport	other cell component;other membranes	transporter activity	Pf00005, Pf12698				A0A3B6A0P6_WHEAT	unreviewed	ABC transporter domain-containing protein		Triticum aestivum (Wheat)		integral component of membrane [GO:0016021]	ATP binding [GO:0005524];ATPase activity [GO:0016887];ATPase-coupled transmembrane transporter activity [GO:0042626]	ATP binding [GO:0005524];ATPase activity [GO:0016887];ATPase-coupled transmembrane transporter activity [GO:0042626];integral component of membrane [GO:0016021]	GO:0005524;GO:0016021;GO:0016887;GO:0042626		TraesCS1D02G345200.1				8	4	4	33	1	952	105.3	8.48	0	952	-3.89462	-3.81158	-1.08915	-1.37254	0.246346	-1.28039	0.327273
+	1.96439	0.0108544	2.85051	A0A3B6TWF7	Uncharacterized protein		Color2 [A=255, R=169, G=169, B=169]	1	4					Pf02679				A0A3B6TWF7_WHEAT	unreviewed	Uncharacterized protein		Triticum aestivum (Wheat)			catalytic activity [GO:0003824]	catalytic activity [GO:0003824]	GO:0003824		TraesCS7D02G440200.1				14	3	3	17	3	294	33.1	6.74	0	294	-4.05013	-4.85089	-3.30686	-4.23629	-4.44711	-5.53402	-0.497302
+	2.7404	0.00181803	2.76986	A0A3B5YS02	Uncharacterized protein		Color2 [A=255, R=169, G=169, B=169]	1	4		cell cycle OR cell proliferation							A0A3B5YS02_WHEAT	unreviewed	Uncharacterized protein		Triticum aestivum (Wheat)							TraesCS1B02G068000.1			Cluster -1995	18	12	12	96	2	1007	111.8	4.86	9	1007	2.25691	2.86727	1.79424	4.02937	4.08862	4.23022	5.49532
+	1.65974	0.0218909	2.72349	A0A3B6JMW4	Uncharacterized protein		Color2 [A=255, R=169, G=169, B=169]	1	4		other biological processes	other cell component	other molecular function	Pf00012				A0A3B6JMW4_WHEAT	unreviewed	Uncharacterized protein		Triticum aestivum (Wheat)			ATP binding [GO:0005524]	ATP binding [GO:0005524]	GO:0005524		TraesCS4D02G243000.1				3	2	2	6	1	581	62.6	5.49	1	581	-4.03449	-4.55508	-4.61144	-6.67018	-5.30545	-4.49753	-0.245433
+	2.52704	0.00297138	2.67847	A0A3B6THE3	Uncharacterized protein		Color2 [A=255, R=169, G=169, B=169]	1	4		cell cycle OR cell proliferation	nucleus		Pf20168				A0A3B6THE3_WHEAT	unreviewed	Uncharacterized protein		Triticum aestivum (Wheat)	mitotic sister chromatid cohesion [GO:0007064]			mitotic sister chromatid cohesion [GO:0007064]	GO:0007064		TraesCS7D02G217100.2			Cluster -1995	7	8	8	77	1	1608	179	7.21	7	1608	0.871229	1.28116	1.14626	2.86379	2.78148	2.88977	4.56052
+	1.58494	0.0260053	2.66568	A0A3B5XVK8	Uncharacterized protein		Color2 [A=255, R=169, G=169, B=169]	1	4		other biological processes	ER/Golgi	other molecular function	Pf00262				A0A3B5XVK8_WHEAT	unreviewed	Uncharacterized protein		Triticum aestivum (Wheat)	protein folding [GO:0006457]	endoplasmic reticulum [GO:0005783]	calcium ion binding [GO:0005509];unfolded protein binding [GO:0051082]	calcium ion binding [GO:0005509];endoplasmic reticulum [GO:0005783];protein folding [GO:0006457];unfolded protein binding [GO:0051082]	GO:0005509;GO:0005783;GO:0006457;GO:0051082		TraesCS1A02G052100.1				32	3	3	47	1	104	11.8	5.2	0	104	-4.10267	-6.28563	-4.4621	-3.31625	-3.2164	-3.13999	-1.56723
+	2.27802	0.00527205	2.66328	A0A3B6GKK4	SHSP domain-containing protein		Color2 [A=255, R=169, G=169, B=169]	1	4		cell organization and biogenesis		other molecular function	Pf00011				A0A3B6GKK4_WHEAT	unreviewed	SHSP domain-containing protein		Triticum aestivum (Wheat)							TraesCS3D02G045700.1				36	3	3	32	1	151	16.9	5.72	0	151	-4.97144	-4.99834	-4.95733	-3.82332	-6.02221	-5.0754	-1.95416
+	2.10293	0.00788979	2.52016	A0A3B6NUZ0	Allene-oxide cyclase		Color2 [A=255, R=169, G=169, B=169]	1	4		other metabolic processes	other cell component	other molecular function	Pf06351				A0A3B6NUZ0_WHEAT	unreviewed	Uncharacterized protein		Triticum aestivum (Wheat)	jasmonic acid biosynthetic process [GO:0009695]		allene-oxide cyclase activity [GO:0046423]	allene-oxide cyclase activity [GO:0046423];jasmonic acid biosynthetic process [GO:0009695]	GO:0009695;GO:0046423		TraesCS6A02G334800.1			Cluster -1995	18	3	3	52	2	238	25.7	8.62	0	238	0.317482	1.56262	0.648886	2.48454	2.76091	2.70547	4.06229
+	1.39894	0.0399082	2.50761	A0A3B6GME7	SHSP domain-containing protein		Color2 [A=255, R=169, G=169, B=169]	1	4		cell organization and biogenesis		other molecular function	Pf00011				A0A3B6GME7_WHEAT	unreviewed	SHSP domain-containing protein		Triticum aestivum (Wheat)							TraesCS3D02G045600.1				22	2	2	20	1	151	16.8	7.42	0	151	-4.31166	-4.91486	-3.85732	-4.79781	-4.67455	-4.69358	-0.500566
+	1.57536	0.0265854	2.39017	A0A3B6JJX4	SHSP domain-containing protein		Color2 [A=255, R=169, G=169, B=169]	1	4		cell organization and biogenesis		other molecular function	Pf00011				A0A3B6JJX4_WHEAT	unreviewed	SHSP domain-containing protein		Triticum aestivum (Wheat)							TraesCS4D02G213300.1				39	3	3	16	1	157	17.5	5.69	0	157	-5.32167	-5.46307	-6.0311	-6.23207	-5.43088	-3.66222	-2.39765
+	3.04181	0.00090822	2.30546	A0A3B6JHJ0	ATP synthase subunit alpha		Color2 [A=255, R=169, G=169, B=169]	1	4		transport	other cell component;other membranes	transporter activity	Pf00006, Pf00306, Pf02874				A0A3B6JHJ0_WHEAT	unreviewed	ATP synthase subunit alpha		Triticum aestivum (Wheat)	ATP synthesis coupled proton transport [GO:0015986]	proton-transporting ATP synthase complex, catalytic core F(1) [GO:0045261]	ATP binding [GO:0005524];proton-transporting ATP synthase activity, rotational mechanism [GO:0046933]	ATP binding [GO:0005524];ATP synthesis coupled proton transport [GO:0015986];proton-transporting ATP synthase activity, rotational mechanism [GO:0046933];proton-transporting ATP synthase complex, catalytic core F(1) [GO:0045261]	GO:0005524;GO:0015986;GO:0045261;GO:0046933		TraesCS4D02G137800.1				43	16	17	1934	1	509	55.5	6.1	0	509	-4.59783	-4.79293	-5.17645	-5.66563	-5.20183	-2.41276	-2.17244
+	2.38875	0.00408553	2.18962	A0A3B6RLT9	Uncharacterized protein		Color2 [A=255, R=169, G=169, B=169]	1	4		transport	other membranes	transporter activity	Pf00005, Pf01061, Pf08370, Pf19055				A0A3B6RLT9_WHEAT	unreviewed	Uncharacterized protein		Triticum aestivum (Wheat)		integral component of membrane [GO:0016021]	ATP binding [GO:0005524];ATPase activity [GO:0016887]	ATP binding [GO:0005524];ATPase activity [GO:0016887];integral component of membrane [GO:0016021]	GO:0005524;GO:0016021;GO:0016887		TraesCS7A02G356100.3				3	3	3	19	1	1296	146.5	7.15	0	1296	-3.70863	-3.98363	-3.18918	-4.1758	-5.6323	-2.02445	-0.895146
+	2.64165	0.00228219	2.09733	A0A3B6ITW1	Uncharacterized protein	Acetyl [N-Term];Met-loss [N-Term];Met-loss+Acetyl [N-Term]	Color2 [A=255, R=169, G=169, B=169]	1	4				other molecular function	Pf00378				A0A3B6ITW1_WHEAT	unreviewed	Uncharacterized protein		Triticum aestivum (Wheat)			catalytic activity [GO:0003824]	catalytic activity [GO:0003824]	GO:0003824		TraesCS4B02G182600.1			Cluster -1995	29	7	9	90	3	268	28.7	8.87	0	268	-0.0903187	-0.58606	-0.114069	-0.477789	0.544378	0.75831	2.11612
+	2.78216	0.00165136	1.96392	A0A3B6UAX2	Peroxidase		Color2 [A=255, R=169, G=169, B=169]	1	4		metabolic processes	non-structural extracellular	other molecular function	Pf00141				A0A3B6UAX2_WHEAT	unreviewed	Peroxidase (EC 1.11.1.7)		Triticum aestivum (Wheat)	hydrogen peroxide catabolic process [GO:0042744];response to oxidative stress [GO:0006979]	extracellular region [GO:0005576]	heme binding [GO:0020037];metal ion binding [GO:0046872];peroxidase activity [GO:0004601]	extracellular region [GO:0005576];heme binding [GO:0020037];hydrogen peroxide catabolic process [GO:0042744];metal ion binding [GO:0046872];peroxidase activity [GO:0004601];response to oxidative stress [GO:0006979]	GO:0004601;GO:0005576;GO:0006979;GO:0020037;GO:0042744;GO:0046872		TraesCSU02G103400.1			Cluster -1993	26	6	6	99	2	355	38.5	7.64	0	355	-1.09624	-1.08844	-1.71099	0.555794	0.350008	0.456594	0.700219
+	3.60819	0.000246499	1.8769	A0A3B6AXG2	MFS domain-containing protein	Acetyl [N-Term]	Color2 [A=255, R=169, G=169, B=169]	1	4		transport	other membranes	transporter activity	Pf00083				A0A3B6AXG2_WHEAT	unreviewed	MFS domain-containing protein		Triticum aestivum (Wheat)		integral component of membrane [GO:0016021]	transmembrane transporter activity [GO:0022857]	integral component of membrane [GO:0016021];transmembrane transporter activity [GO:0022857]	GO:0016021;GO:0022857		TraesCS2A02G251600.1			Cluster -1995	7	3	3	21	3	575	61.8	8.54	0	575	-3.33569	-2.89002	-3.32634	-2.35216	-1.77278	-1.60608	-1.24594
+	3.15953	0.000692583	1.84408	A0A3B6C530	Uncharacterized protein		Color2 [A=255, R=169, G=169, B=169]	1	4		other biological processes	nucleus	nucleic acid binding activity	Pf00011, Pf01388				A0A3B6C530_WHEAT	unreviewed	Uncharacterized protein		Triticum aestivum (Wheat)		nucleus [GO:0005634]	DNA binding [GO:0003677]	DNA binding [GO:0003677];nucleus [GO:0005634]	GO:0003677;GO:0005634		TraesCS2B02G260300.2			Cluster -1995	12	4	4	18	4	548	59.5	4.67	0	548	-2.20723	-2.1955	-2.04617	-1.29359	-1.26084	-0.758545	0.0255976
+	1.70433	0.0197546	1.84233	A0A3B6LHR4	Usp domain-containing protein	Acetyl [N-Term];Met-loss+Acetyl [N-Term]	Color2 [A=255, R=169, G=169, B=169]	1	4					Pf00582				A0A3B6LHR4_WHEAT	unreviewed	Usp domain-containing protein		Triticum aestivum (Wheat)							TraesCS5B02G097600.2			Cluster -1995	16	3	3	31	2	166	17.9	7.05	0	166	-3.41082	-2.24187	-3.71106	-2.29343	-3.23745	-5.71909	-0.918902
+	3.33834	0.000458835	1.82501	A0A3B5Z4Q0	WD_REPEATS_REGION domain-containing protein	Acetyl [N-Term];Met-loss+Acetyl [N-Term]	Color2 [A=255, R=169, G=169, B=169]	1	4		metabolic processes	cytosol	translation activity	Pf00400				A0A3B5Z4Q0_WHEAT	unreviewed	WD_REPEATS_REGION domain-containing protein		Triticum aestivum (Wheat)							TraesCS1B02G398800.1			Cluster -1993	80	18	18	838	3	335	36.3	6.52	0	335	0.228458	0.204393	0.635401	2.18818	2.2927	1.9394	1.99541
+	2.30988	0.0048991	1.80163	A0A3B6TS91	FAD-binding PCMH-type domain-containing protein		Color2 [A=255, R=169, G=169, B=169]	1	4			other membranes	other molecular function	Pf00941, Pf01315, Pf01799, Pf02738, Pf03450, Pf20256				A0A3B6TS91_WHEAT	unreviewed	FAD-binding PCMH-type domain-containing protein		Triticum aestivum (Wheat)		integral component of membrane [GO:0016021]	2 iron, 2 sulfur cluster binding [GO:0051537];FAD binding [GO:0071949];iron ion binding [GO:0005506];oxidoreductase activity [GO:0016491]	2 iron, 2 sulfur cluster binding [GO:0051537];FAD binding [GO:0071949];integral component of membrane [GO:0016021];iron ion binding [GO:0005506];oxidoreductase activity [GO:0016491]	GO:0005506;GO:0016021;GO:0016491;GO:0051537;GO:0071949		TraesCS7D02G498100.3			Cluster -1995	6	4	4	28	4	1106	120.7	7.99	0	1106	-2.558	-3.09907	-2.17658	-3.27011	-2.50183	-3.16686	-0.830058
+	1.32096	0.0477569	1.70754	A0A3B6LXM8	Patatin		Color2 [A=255, R=169, G=169, B=169]	1	4		other metabolic processes		other molecular function	Pf01734				A0A3B6LXM8_WHEAT	unreviewed	Patatin (EC 3.1.1.-)		Triticum aestivum (Wheat)	lipid catabolic process [GO:0016042]		hydrolase activity [GO:0016787]	hydrolase activity [GO:0016787];lipid catabolic process [GO:0016042]	GO:0016042;GO:0016787		TraesCS5B02G529000.1				14	4	4	24	2	397	42.2	6.2	0	397	-3.12419	-1.71577	-3.70728	-3.52274	-3.93218	-5.12273	-1.39907
+	1.92955	0.0117613	1.68579	A0A3B6GL20	Uncharacterized protein		Color2 [A=255, R=169, G=169, B=169]	1	4					Pf20241				A0A3B6GL20_WHEAT	unreviewed	Uncharacterized protein		Triticum aestivum (Wheat)							TraesCS3D02G065300.1			Cluster -1995	10	5	5	35	5	603	66.8	5.19	0	603	0.386118	0.589954	0.30677	1.93708	2.05164	1.84645	2.74885
+	1.5921	0.0255799	1.6772	A0A3B6EGL9	Uncharacterized protein		Color2 [A=255, R=169, G=169, B=169]	1	4		protein metabolism		other molecular function	Pf00026, Pf03489, Pf05184				A0A3B6EGL9_WHEAT	unreviewed	Uncharacterized protein		Triticum aestivum (Wheat)	lipid metabolic process [GO:0006629]		aspartic-type endopeptidase activity [GO:0004190]	aspartic-type endopeptidase activity [GO:0004190];lipid metabolic process [GO:0006629]	GO:0004190;GO:0006629		TraesCS3A02G241100.1			Cluster -1995	7	3	3	13	2	493	53.1	7.11	0	493	-1.87872	-1.51414	-3.03106	-1.1938	-1.02959	-0.88872	-0.77616
+	1.40519	0.039338	1.65346	A0A3B6SKU1	Fe2OG dioxygenase domain-containing protein	Acetyl [N-Term]	Color2 [A=255, R=169, G=169, B=169]	1	4				other molecular function	Pf03171, Pf14226				A0A3B6SKU1_WHEAT	unreviewed	Fe2OG dioxygenase domain-containing protein		Triticum aestivum (Wheat)			metal ion binding [GO:0046872];oxidoreductase activity [GO:0016491]	metal ion binding [GO:0046872];oxidoreductase activity [GO:0016491]	GO:0016491;GO:0046872		TraesCS7B02G444900.1			Cluster -1993	10	2	2	12	2	318	35.3	5.44	0	318	-3.16903	-1.71416	-3.47682	-1.2282	-0.747919	-1.11119	-1.1815
+	2.87235	0.00134167	1.62387	A0A1D6RNX3	Mevalonate kinase		Color2 [A=255, R=169, G=169, B=169]	1	4		other metabolic processes	cytosol	kinase activity	Pf00288, Pf08544		A0A1D6RNX3		A0A1D6RNX3_WHEAT	unreviewed	Mevalonate kinase (MK) (EC 2.7.1.36)	CAMPLR22A2D_LOCUS1121	Triticum aestivum (Wheat)	isopentenyl diphosphate biosynthetic process, mevalonate pathway [GO:0019287];sterol biosynthetic process [GO:0016126]	cytoplasm [GO:0005737]	ATP binding [GO:0005524];mevalonate kinase activity [GO:0004496]	ATP binding [GO:0005524];cytoplasm [GO:0005737];isopentenyl diphosphate biosynthetic process, mevalonate pathway [GO:0019287];mevalonate kinase activity [GO:0004496];sterol biosynthetic process [GO:0016126]	GO:0004496;GO:0005524;GO:0005737;GO:0016126;GO:0019287		TraesCS2D02G599600.1			Cluster -1995	13	4	4	47	4	388	40.6	6.33	0	388	0.881248	1.12788	1.09617	2.10311	2.16185	2.22447	3.01197
+	2.23849	0.00577448	1.62352	Q4KUK8	Cinnamoyl-CoA reductase		Color2 [A=255, R=169, G=169, B=169]	1	4				other molecular function	Pf01370				Q4KUK8_WHEAT	unreviewed	Cinnamoyl-CoA reductase (EC 1.2.1.44)		Triticum aestivum (Wheat)			cinnamoyl-CoA reductase activity [GO:0016621];coenzyme binding [GO:0050662]	cinnamoyl-CoA reductase activity [GO:0016621];coenzyme binding [GO:0050662]	GO:0016621;GO:0050662		TraesCS5A02G163400.1			Cluster -1995	21	3	3	20	3	357	39.5	6.98	0	357	-1.10364	-0.524239	-1.5016	-0.421148	-0.0334606	-0.236662	0.777925
+	1.92246	0.0119547	1.61373	C7AE91	Blue copper protein		Color2 [A=255, R=169, G=169, B=169]	1	4		other metabolic processes	other membranes	other molecular function	Pf02298		C7AE91	BCP	C7AE91_WHEAT	unreviewed	Blue copper protein	BCP	Triticum aestivum (Wheat)		integral component of membrane [GO:0016021]	electron transfer activity [GO:0009055]	electron transfer activity [GO:0009055];integral component of membrane [GO:0016021]	GO:0009055;GO:0016021		TraesCS4A02G033600.1			Cluster -1995	14	3	3	48	3	176	17.4	5.31	0	176	1.80982	2.21857	1.99622	2.96169	2.9105	2.90759	4.31994
+	2.10813	0.0077959	1.59429	A0A3B6H170	Uncharacterized protein		Color2 [A=255, R=169, G=169, B=169]	1	4		other biological processes	other cell component	other molecular function	Pf00012				A0A3B6H170_WHEAT	unreviewed	Uncharacterized protein		Triticum aestivum (Wheat)			ATP binding [GO:0005524]	ATP binding [GO:0005524]	GO:0005524		TraesCS3D02G352400.2			Cluster -1995	61	24	28	831	6	647	70.6	5.29	0	647	-1.13603	-1.40111	-1.47958	-1.7025	-1.88071	-2.52884	0.68345
+	1.75036	0.0177681	1.58607	A0A3B6NVX6	Uncharacterized protein		Color2 [A=255, R=169, G=169, B=169]	1	4			other membranes	other molecular function	Pf03662				A0A3B6NVX6_WHEAT	unreviewed	Uncharacterized protein		Triticum aestivum (Wheat)		membrane [GO:0016020]	hydrolase activity, acting on glycosyl bonds [GO:0016798]	hydrolase activity, acting on glycosyl bonds [GO:0016798];membrane [GO:0016020]	GO:0016020;GO:0016798		TraesCS6A02G367300.2			Cluster -1995	20	5	5	41	1	521	55.8	6.79	3	521	-1.11093	-1.13467	-1.01176	0.0134544	-0.369328	-0.201157	1.28997
+	1.74568	0.0179604	1.57061	A0A3B5YTI6	Uncharacterized protein		Color2 [A=255, R=169, G=169, B=169]	1	4		transport	ER/Golgi	other molecular function	Pf00025				A0A3B5YTI6_WHEAT	unreviewed	Uncharacterized protein		Triticum aestivum (Wheat)			GTP binding [GO:0005525]	GTP binding [GO:0005525]	GO:0005525		TraesCS1B02G087700.1			Cluster -1995	12	2	2	23	2	202	22.8	6.54	0	202	-0.774033	-0.504707	-0.843733	0.569748	0.463358	0.413391	1.61134
+	1.83311	0.0146856	1.55006	A0A3B6B4Z6	Chorein_N domain-containing protein		Color2 [A=255, R=169, G=169, B=169]	1	4					Pf12624				A0A3B6B4Z6_WHEAT	unreviewed	Chorein_N domain-containing protein		Triticum aestivum (Wheat)							TraesCS2A02G478300.2			Cluster -1995	5	4	4	12	4	1210	132.4	5.72	0	1210	-0.142672	0.0641899	-0.500793	0.851568	1.20323	1.04583	2.0344
+	1.41308	0.0386298	1.54653	A0A1W5RME7	Translocase of chloroplast		Color2 [A=255, R=169, G=169, B=169]	1	4		transport	other membranes	transporter activity	Pf04548				A0A1W5RME7_WHEAT	unreviewed	Translocase of chloroplast (EC 3.6.5.-)		Triticum aestivum (Wheat)	intracellular protein transport [GO:0006886]	chloroplast outer membrane [GO:0009707];integral component of membrane [GO:0016021]	GTP binding [GO:0005525];hydrolase activity [GO:0016787];metal ion binding [GO:0046872];P-P-bond-hydrolysis-driven protein transmembrane transporter activity [GO:0015450]	chloroplast outer membrane [GO:0009707];GTP binding [GO:0005525];hydrolase activity [GO:0016787];integral component of membrane [GO:0016021];intracellular protein transport [GO:0006886];metal ion binding [GO:0046872];P-P-bond-hydrolysis-driven protein transmembrane transporter activity [GO:0015450]	GO:0005525;GO:0006886;GO:0009707;GO:0015450;GO:0016021;GO:0016787;GO:0046872						11	3	3	28	3	326	36.3	9.26	0	326	0.703308	1.14287	-0.557096	0.884493	0.183638	1.09444	1.97077
+	3.02568	0.000942589	1.5136	A0A3B6H0Z1	Methanethiol oxidase		Color2 [A=255, R=169, G=169, B=169]	1	4				other molecular function	Pf05694				A0A3B6H0Z1_WHEAT	unreviewed	Uncharacterized protein		Triticum aestivum (Wheat)			selenium binding [GO:0008430]	selenium binding [GO:0008430]	GO:0008430		TraesCS3D02G417500.1			Cluster -1995	22	7	7	54	7	494	54	5.66	0	494	1.40047	1.46008	1.41715	1.23216	1.4143	1.15982	3.14101
+	1.60108	0.0250564	1.50396	A0A3B6PH58	Uncharacterized protein		Color2 [A=255, R=169, G=169, B=169]	1	4		cell organization and biogenesis	nucleus	other molecular function	Pf00176, Pf00271				A0A3B6PH58_WHEAT	unreviewed	Uncharacterized protein		Triticum aestivum (Wheat)	ATP-dependent chromatin remodeling [GO:0043044];regulation of gene expression, epigenetic [GO:0040029];regulation of transcription, DNA-templated [GO:0006355]	nucleus [GO:0005634]	ATP binding [GO:0005524];DNA-dependent ATPase activity [GO:0008094]	ATP binding [GO:0005524];ATP-dependent chromatin remodeling [GO:0043044];DNA-dependent ATPase activity [GO:0008094];nucleus [GO:0005634];regulation of gene expression, epigenetic [GO:0040029];regulation of transcription, DNA-templated [GO:0006355]	GO:0005524;GO:0005634;GO:0006355;GO:0008094;GO:0040029;GO:0043044		TraesCS6B02G048200.1			Cluster -1995	3	4	4	12	4	2139	239.5	8.75	0	2139	0.0539875	0.866226	-0.387072	0.423944	0.0816383	0.813923	2.13114
+	2.61863	0.00240641	1.50176	A0A3B6C3M3	LRRNT_2 domain-containing protein		Color2 [A=255, R=169, G=169, B=169]	1	4					Pf08263, Pf13855				A0A3B6C3M3_WHEAT	unreviewed	LRRNT_2 domain-containing protein		Triticum aestivum (Wheat)							TraesCS2B02G226900.1			Cluster -1995	18	4	4	36	4	334	36.3	7.25	0	334	0.959436	1.04514	0.542831	1.29333	1.39017	1.56396	2.42288
+	1.30211	0.0498753	1.48939	A0A3B6KE54	Usp domain-containing protein	Acetyl [N-Term];Met-loss+Acetyl [N-Term]	Color2 [A=255, R=169, G=169, B=169]	1	4					Pf00582				A0A3B6KE54_WHEAT	unreviewed	Usp domain-containing protein		Triticum aestivum (Wheat)							TraesCS5A02G092000.1			Cluster -1995	17	3	3	21	2	172	18.3	6.84	0	172	-3.1792	-1.7758	-3.00411	-2.21203	-1.76788	-1.61126	-0.752009
+	1.54613	0.0284362	1.46253	A0A3B6PH42	Peroxisomal membrane protein PEX16		Color2 [A=255, R=169, G=169, B=169]	1	4		cell organization and biogenesis	other cytoplasmic organelle;other membranes		Pf08610				A0A3B6PH42_WHEAT	unreviewed	Peroxisomal membrane protein PEX16		Triticum aestivum (Wheat)	peroxisome organization [GO:0007031]	peroxisomal membrane [GO:0005778]		peroxisomal membrane [GO:0005778];peroxisome organization [GO:0007031]	GO:0005778;GO:0007031		TraesCS6B02G105800.1			Cluster -1995	9	2	2	6	2	399	44.2	8.13	0	399	0.404799	1.10182	-0.353226	0.73605	0.16185	0.749582	1.92308
+	1.54122	0.0287593	1.39194	A0A3B6GW10	SMK-1 domain-containing protein		Color2 [A=255, R=169, G=169, B=169]	1	4					Pf04802				A0A3B6GW10_WHEAT	unreviewed	SMK-1 domain-containing protein		Triticum aestivum (Wheat)							TraesCS3D02G205900.2			Cluster -1995	4	2	2	21	2	880	99.3	5.41	0	880	-4.49331	-3.68043	-3.40443	-2.44975	-2.81105	-3.82724	-2.95349
+	2.16906	0.00677542	1.37926	A0A3B6FRF6	Protein VACUOLELESS1		Color2 [A=255, R=169, G=169, B=169]	1	4		cell organization and biogenesis	other cytoplasmic organelle;other membranes	cytoskeletal activity	Pf04840, Pf04841				A0A3B6FRF6_WHEAT	unreviewed	Protein VACUOLELESS1		Triticum aestivum (Wheat)	intracellular protein transport [GO:0006886];vacuole organization [GO:0007033]	vacuolar membrane [GO:0005774]		intracellular protein transport [GO:0006886];vacuolar membrane [GO:0005774];vacuole organization [GO:0007033]	GO:0005774;GO:0006886;GO:0007033		TraesCS3B02G271600.1			Cluster -1995	5	3	3	19	1	871	95.6	6.13	2	871	-0.669613	-0.635891	-0.966211	-0.129395	-0.0571041	-0.121275	0.463391
+	2.64298	0.0022752	1.37497	A0A3B6D5U9	Uncharacterized protein		Color2 [A=255, R=169, G=169, B=169]	1	4			nucleus	nucleic acid binding activity	Pf03178, Pf10433				A0A3B6D5U9_WHEAT	unreviewed	CPSF_A domain-containing protein		Triticum aestivum (Wheat)		nucleus [GO:0005634]	nucleic acid binding [GO:0003676]	nucleic acid binding [GO:0003676];nucleus [GO:0005634]	GO:0003676;GO:0005634		TraesCS2D02G060100.2			Cluster -1995	5	5	5	64	5	1389	152	6.25	0	1389	-0.948269	-1.18654	-1.19113	-0.102945	-0.52026	-0.169998	0.588834
+	1.48896	0.0324371	1.37064	A0A077RZD7	Uncharacterized protein		Color2 [A=255, R=169, G=169, B=169]	1	4		other biological processes;other metabolic processes	other cell component	other molecular function	Pf00043, Pf13417		A0A077RZD7		A0A077RZD7_WHEAT	unreviewed	Uncharacterized protein	TRAES_3BF052300110CFD_c1	Triticum aestivum (Wheat)							TraesCS3B02G540100.1			Cluster -1995	16	3	3	41	2	243	26.8	5.67	1	243	1.48802	1.32324	1.28106	2.23954	2.13951	2.20622	3.47582
+	1.37738	0.0419388	1.36742	A0A3B5YY75	Inositol-tetrakisphosphate 1-kinase	Met-loss+Acetyl [N-Term]	Color2 [A=255, R=169, G=169, B=169]	1	4		other metabolic processes		kinase activity	Pf05770, Pf17927				A0A3B5YY75_WHEAT	unreviewed	Inositol-tetrakisphosphate 1-kinase (EC 2.7.1.134)		Triticum aestivum (Wheat)	inositol trisphosphate metabolic process [GO:0032957]		ATP binding [GO:0005524];inositol tetrakisphosphate 1-kinase activity [GO:0047325];inositol-1,3,4-trisphosphate 5-kinase activity [GO:0052726];inositol-1,3,4-trisphosphate 6-kinase activity [GO:0052725];magnesium ion binding [GO:0000287]	ATP binding [GO:0005524];inositol tetrakisphosphate 1-kinase activity [GO:0047325];inositol trisphosphate metabolic process [GO:0032957];inositol-1,3,4-trisphosphate 5-kinase activity [GO:0052726];inositol-1,3,4-trisphosphate 6-kinase activity [GO:0052725];magnesium ion binding [GO:0000287]	GO:0000287;GO:0005524;GO:0032957;GO:0047325;GO:0052725;GO:0052726		TraesCS1B02G209100.1			Cluster -1995	14	3	3	5	3	353	38.9	6.42	0	353	-0.218634	0.135643	-0.117588	0.836685	1.0025	1.24483	2.20307
+	1.34122	0.0455802	1.31981	A0A3B6EKC9	Uncharacterized protein		Color2 [A=255, R=169, G=169, B=169]	1	4			other membranes		Pf11891				A0A3B6EKC9_WHEAT	unreviewed	Uncharacterized protein		Triticum aestivum (Wheat)		integral component of membrane [GO:0016021]		integral component of membrane [GO:0016021]	GO:0016021		TraesCS3A02G337100.1				19	4	4	63	1	353	35.7	8.79	0	353	-6.36422	-5.33774	-4.84515	-4.38897	-4.01535	-4.48357	-3.99091
+	1.85604	0.0139303	1.31782	A0A3B6SKD1	AAA domain-containing protein		Color2 [A=255, R=169, G=169, B=169]	1	4		stress response		other molecular function	Pf00004, Pf14363				A0A3B6SKD1_WHEAT	unreviewed	AAA domain-containing protein		Triticum aestivum (Wheat)			ATP binding [GO:0005524]	ATP binding [GO:0005524]	GO:0005524		TraesCS7B02G429900.1			Cluster -1995	10	3	3	26	2	519	58.9	6.92	0	519	-0.598663	-1.1564	-1.66211	0.0877571	0.0848618	-0.134995	0.311292
+	3.0878	0.000816959	1.30929	F4Y593	Heat shock protein 90	Acetyl [N-Term];Met-loss+Acetyl [N-Term]	Color2 [A=255, R=169, G=169, B=169]	1	4		stress response	cytosol	other molecular function	Pf00183, Pf02518		F4Y593	Hsp90.2-B1	F4Y593_WHEAT	unreviewed	Heat shock protein 90	Hsp90.2-B1	Triticum aestivum (Wheat)	protein folding [GO:0006457]		ATP binding [GO:0005524];unfolded protein binding [GO:0051082]	ATP binding [GO:0005524];protein folding [GO:0006457];unfolded protein binding [GO:0051082]	GO:0005524;GO:0006457;GO:0051082		TraesCS7B02G149200.1			Cluster -1995	56	32	34	1176	1	700	80.4	5.06	16	700	4.51971	4.24319	4.41632	4.3724	4.67921	4.55276	5.86443
+	2.38602	0.00411132	1.30823	A0A3B5YXI2	Methyltransferase		Color2 [A=255, R=169, G=169, B=169]	1	4		other metabolic processes	other membranes	other molecular function	Pf08241, Pf08498				A0A3B5YXI2_WHEAT	unreviewed	Methyltransferase (EC 2.1.1.-)		Triticum aestivum (Wheat)	steroid biosynthetic process [GO:0006694]	integral component of membrane [GO:0016021]	methyltransferase activity [GO:0008168]	integral component of membrane [GO:0016021];methyltransferase activity [GO:0008168];steroid biosynthetic process [GO:0006694]	GO:0006694;GO:0008168;GO:0016021		TraesCS1B02G218300.1			Cluster -1995	27	7	7	56	6	363	40.3	6.54	0	363	2.34001	1.62753	1.8707	2.77678	2.85923	2.93372	3.39829
+	2.59903	0.0025175	1.30765	A0A3B6TQ81	CRAL-TRIO domain-containing protein		Color2 [A=255, R=169, G=169, B=169]	1	4			other membranes	other molecular function	Pf00650, Pf03765				A0A3B6TQ81_WHEAT	unreviewed	CRAL-TRIO domain-containing protein		Triticum aestivum (Wheat)							TraesCS7D02G454600.1			Cluster -1993	16	7	7	97	1	572	62.2	5.16	0	572	-2.11208	-2.03032	-2.48161	-1.20861	-1.11932	-1.33622	-0.667499
+	1.39069	0.0406733	1.29711	A0A3B6RME6	3-ketoacyl-CoA synthase		Color2 [A=255, R=169, G=169, B=169]	1	4		other metabolic processes	other membranes	other molecular function	Pf08392, Pf08541				A0A3B6RME6_WHEAT	unreviewed	3-ketoacyl-CoA synthase (EC 2.3.1.-)		Triticum aestivum (Wheat)	fatty acid biosynthetic process [GO:0006633]	integral component of membrane [GO:0016021]	transferase activity, transferring acyl groups other than amino-acyl groups [GO:0016747]	fatty acid biosynthetic process [GO:0006633];integral component of membrane [GO:0016021];transferase activity, transferring acyl groups other than amino-acyl groups [GO:0016747]	GO:0006633;GO:0016021;GO:0016747		TraesCS7A02G372300.1			Cluster -1995	4	2	2	31	1	526	58.1	8.79	0	526	-1.93829	-0.575096	-1.74755	-1.22475	-1.17505	-1.18356	-0.097518
+	1.42841	0.0372896	1.28472	A0A3B6B6P8	Peroxidase		Color2 [A=255, R=169, G=169, B=169]	1	4		metabolic processes	non-structural extracellular	other molecular function	Pf00141				A0A3B6B6P8_WHEAT	unreviewed	Peroxidase (EC 1.11.1.7)		Triticum aestivum (Wheat)	hydrogen peroxide catabolic process [GO:0042744];response to oxidative stress [GO:0006979]	extracellular region [GO:0005576]	heme binding [GO:0020037];metal ion binding [GO:0046872];peroxidase activity [GO:0004601]	extracellular region [GO:0005576];heme binding [GO:0020037];hydrogen peroxide catabolic process [GO:0042744];metal ion binding [GO:0046872];peroxidase activity [GO:0004601];response to oxidative stress [GO:0006979]	GO:0004601;GO:0005576;GO:0006979;GO:0020037;GO:0042744;GO:0046872		TraesCS2A02G502100.1			Cluster -1993	8	2	2	43	1	328	35.1	8.66	0	328	-3.56394	-4.90343	-4.26845	-2.36943	-2.08625	-2.32409	-3.17796
+	3.15357	0.000702155	1.26544	W5BSG8	Genome assembly, chromosome		Color2 [A=255, R=169, G=169, B=169]	1	4			mitochondrion	other molecular function	Pf01565, Pf02913		W5BSG8		W5BSG8_WHEAT	unreviewed	FAD-binding PCMH-type domain-containing protein	CAMPLR22A2D_LOCUS4578	Triticum aestivum (Wheat)	nitrogen compound metabolic process [GO:0006807];photorespiration [GO:0009853]	mitochondrion [GO:0005739]	(R)-2-hydroxyglutarate dehydrogenase activity [GO:0051990];2-hydroxyglutarate dehydrogenase activity [GO:0047545];FAD binding [GO:0071949]	(R)-2-hydroxyglutarate dehydrogenase activity [GO:0051990];2-hydroxyglutarate dehydrogenase activity [GO:0047545];FAD binding [GO:0071949];mitochondrion [GO:0005739];nitrogen compound metabolic process [GO:0006807];photorespiration [GO:0009853]	GO:0005739;GO:0006807;GO:0009853;GO:0047545;GO:0051990;GO:0071949		TraesCS2D02G458500.2			Cluster -1995	12	4	4	37	4	617	66.8	6.25	0	617	-1.64416	-1.44101	-1.39408	-0.99819	-0.500463	-0.804224	-0.154702
+	1.43053	0.0371086	1.26035	A0A3B6D9N8	RRM domain-containing protein		Color2 [A=255, R=169, G=169, B=169]	1	4				nucleic acid binding activity	Pf00076				A0A3B6D9N8_WHEAT	unreviewed	RRM domain-containing protein		Triticum aestivum (Wheat)			RNA binding [GO:0003723]	RNA binding [GO:0003723]	GO:0003723		TraesCS2D02G169700.1				10	2	2	18	2	241	28.3	11.33	0	241	-2.65312	-2.14188	-1.82367	-1.7122	-0.885935	-2.17989	-0.798879
+	1.56667	0.0271225	1.25997	A0A3B6B7W0	Aspergillus nuclease S(1)		Color2 [A=255, R=169, G=169, B=169]	1	4		DNA metabolism		nucleic acid binding activity	Pf02265				A0A3B6B7W0_WHEAT	unreviewed	Uncharacterized protein		Triticum aestivum (Wheat)	DNA catabolic process [GO:0006308]		endonuclease activity [GO:0004519];nucleic acid binding [GO:0003676]	DNA catabolic process [GO:0006308];endonuclease activity [GO:0004519];nucleic acid binding [GO:0003676]	GO:0003676;GO:0004519;GO:0006308		TraesCS2A02G507500.1			Cluster -1995	18	4	4	45	1	288	32.1	5.77	0	288	0.428587	1.17657	0.000623703	0.404293	0.57992	0.634571	1.87435
+	1.30113	0.049989	1.23804	A0A3B6QML0	Uncharacterized protein		Color2 [A=255, R=169, G=169, B=169]	1	4		protein metabolism		other molecular function	Pf00026, Pf03489, Pf05184				A0A3B6QML0_WHEAT	unreviewed	Uncharacterized protein		Triticum aestivum (Wheat)	lipid metabolic process [GO:0006629]		aspartic-type endopeptidase activity [GO:0004190]	aspartic-type endopeptidase activity [GO:0004190];lipid metabolic process [GO:0006629]	GO:0004190;GO:0006629		TraesCS6D02G356600.2			Cluster -1993	9	4	4	22	2	507	54.8	7.64	0	507	-1.12613	-1.32316	-2.38774	-0.248421	-0.296041	-0.235531	-0.647149
+	1.88756	0.012955	1.20756	A0A3B6I246	Uncharacterized protein		Color2 [A=255, R=169, G=169, B=169]	1	4		other metabolic processes		other molecular function	Pf00891, Pf08100				A0A3B6I246_WHEAT	unreviewed	Uncharacterized protein		Triticum aestivum (Wheat)			O-methyltransferase activity [GO:0008171];protein dimerization activity [GO:0046983]	O-methyltransferase activity [GO:0008171];protein dimerization activity [GO:0046983]	GO:0008171;GO:0046983		TraesCS4A02G383400.1			Cluster -1995	12	3	3	32	2	430	47.2	5.73	0	430	-0.840849	-1.56864	-1.26201	-1.39055	-1.17337	-1.45682	0.346831
+	1.31595	0.0483117	1.18795	A0A3B6RCI1	Uncharacterized protein	Acetyl [N-Term];Met-loss+Acetyl [N-Term]	Color2 [A=255, R=169, G=169, B=169]	1	4		other metabolic processes		other molecular function	Pf00891, Pf08100				A0A3B6RCI1_WHEAT	unreviewed	Uncharacterized protein		Triticum aestivum (Wheat)			O-methyltransferase activity [GO:0008171];protein dimerization activity [GO:0046983]	O-methyltransferase activity [GO:0008171];protein dimerization activity [GO:0046983]	GO:0008171;GO:0046983		TraesCS7A02G084800.1			Cluster -1995	27	7	8	119	6	369	40.5	5.38	1	369	0.835497	2.18087	1.81214	1.38828	1.19072	1.52785	2.5381
+	1.50714	0.0311068	1.17645	A0A3B5YTN2	Aminotran_1_2 domain-containing protein		Color2 [A=255, R=169, G=169, B=169]	1	4		other metabolic processes		other molecular function	Pf00155				A0A3B5YTN2_WHEAT	unreviewed	Aminotran_1_2 domain-containing protein		Triticum aestivum (Wheat)	biosynthetic process [GO:0009058]		pyridoxal phosphate binding [GO:0030170];transaminase activity [GO:0008483]	biosynthetic process [GO:0009058];pyridoxal phosphate binding [GO:0030170];transaminase activity [GO:0008483]	GO:0008483;GO:0009058;GO:0030170		TraesCS1B02G115200.1			Cluster -1995	28	9	9	163	1	438	47.5	6.89	0	438	-3.23352	-2.50112	-3.58288	-2.89878	-2.3198	-2.4653	-2.20261
+	1.73581	0.0183736	1.1499	A0A3B6S9Y3	Abhydrolase_3 domain-containing protein	Acetyl [N-Term];Met-loss+Acetyl [N-Term]	Color2 [A=255, R=169, G=169, B=169]	1	4				other molecular function	Pf07859				A0A3B6S9Y3_WHEAT	unreviewed	Abhydrolase_3 domain-containing protein		Triticum aestivum (Wheat)			hydrolase activity [GO:0016787]	hydrolase activity [GO:0016787]	GO:0016787		TraesCS7B02G077300.1			Cluster -1995	6	2	2	14	2	324	34.2	6.11	0	324	-2.60973	-1.93995	-2.55448	-2.55068	-2.9403	-3.74897	-0.943925
+	2.70251	0.00198376	1.13279	A0A3B6B0C7	Uncharacterized protein		Color2 [A=255, R=169, G=169, B=169]	1	4		transport	other membranes	transporter activity	Pf00005, Pf00664				A0A3B6B0C7_WHEAT	unreviewed	Uncharacterized protein		Triticum aestivum (Wheat)		integral component of membrane [GO:0016021]	ATP binding [GO:0005524];ATPase activity [GO:0016887];ATPase-coupled transmembrane transporter activity [GO:0042626]	ATP binding [GO:0005524];ATPase activity [GO:0016887];ATPase-coupled transmembrane transporter activity [GO:0042626];integral component of membrane [GO:0016021]	GO:0005524;GO:0016021;GO:0016887;GO:0042626		TraesCS2A02G344300.1			Cluster -1993	5	4	4	30	1	1263	137.2	8.43	0	1263	-8.48661	-8.22064	-8.35281	-7.7367	-7.19348	-7.2405	-7.49287
+	1.61554	0.0242362	1.13077	A0A3B6PLT1	Glutathione peroxidase	Acetyl [N-Term];Met-loss+Acetyl [N-Term]	Color2 [A=255, R=169, G=169, B=169]	1	4		stress response	cytosol	other molecular function	Pf00255				A0A3B6PLT1_WHEAT	unreviewed	Glutathione peroxidase		Triticum aestivum (Wheat)	response to oxidative stress [GO:0006979]		glutathione peroxidase activity [GO:0004602]	glutathione peroxidase activity [GO:0004602];response to oxidative stress [GO:0006979]	GO:0004602;GO:0006979		TraesCS6B02G278100.1			Cluster -1995	29	6	6	93	4	169	18.7	6.02	0	169	1.35084	2.37304	1.69735	1.95558	2.20607	2.12461	3.14445
+	1.40713	0.0391628	1.11766	A0A3B6JH08	NAC-A/B domain-containing protein	Met-loss [N-Term]	Color2 [A=255, R=169, G=169, B=169]	1	4		transport	translational apparatus	other molecular function	Pf01849, Pf19026				A0A3B6JH08_WHEAT	unreviewed	NAC-A/B domain-containing protein		Triticum aestivum (Wheat)		nascent polypeptide-associated complex [GO:0005854]		nascent polypeptide-associated complex [GO:0005854]	GO:0005854		TraesCS4D02G164400.1			Cluster -1995	31	5	5	97	2	207	22.5	4.42	1	207	-0.283148	-0.329727	-0.325827	0.63245	0.905056	0.54019	1.47314
+	1.42145	0.0378919	1.09922	A0A3B6FNX2	Uncharacterized protein		Color2 [A=255, R=169, G=169, B=169]	1	4		transport	other membranes	transporter activity	Pf00005, Pf00664				A0A3B6FNX2_WHEAT	unreviewed	Uncharacterized protein		Triticum aestivum (Wheat)		integral component of membrane [GO:0016021]	ATP binding [GO:0005524];ATPase activity [GO:0016887];ATPase-coupled transmembrane transporter activity [GO:0042626]	ATP binding [GO:0005524];ATPase activity [GO:0016887];ATPase-coupled transmembrane transporter activity [GO:0042626];integral component of membrane [GO:0016021]	GO:0005524;GO:0016021;GO:0016887;GO:0042626		TraesCS3B02G290300.1			Cluster -1995	13	11	11	60	1	1259	135.8	6.7	7	1259	1.43017	1.44373	1.45245	1.83322	1.85657	1.923	3.26009
+	1.61934	0.0240246	1.07611	A0A3B6IPZ0	SERPIN domain-containing protein		Color2 [A=255, R=169, G=169, B=169]	1	4			non-structural extracellular	enzyme regulator activity	Pf00079				A0A3B6IPZ0_WHEAT	unreviewed	SERPIN domain-containing protein		Triticum aestivum (Wheat)		extracellular space [GO:0005615]		extracellular space [GO:0005615]	GO:0005615		TraesCS4B02G079200.1			Cluster -1995	21	6	6	92	3	399	42.6	6.62	0	399	0.465637	1.40947	1.0329	0.942324	1.36569	0.943781	1.7894
+	2.6506	0.00223564	1.06036	A0A3B5Z104	Uncharacterized protein		Color2 [A=255, R=169, G=169, B=169]	1	4		other biological processes	other cell component	other molecular function	Pf00012				A0A3B5Z104_WHEAT	unreviewed	Uncharacterized protein		Triticum aestivum (Wheat)			ATP binding [GO:0005524]	ATP binding [GO:0005524]	GO:0005524		TraesCS1B02G294300.1			Cluster -1995	63	27	32	953	1	648	71	5.25	8	648	1.78481	1.72912	1.41122	0.84527	0.498024	0.78916	2.70289
+	1.35516	0.0441408	1.04546	A0A3B6IU95	Pyruvate decarboxylase		Color2 [A=255, R=169, G=169, B=169]	1	4				other molecular function	Pf00205, Pf02775, Pf02776				A0A3B6IU95_WHEAT	unreviewed	Uncharacterized protein		Triticum aestivum (Wheat)			carboxy-lyase activity [GO:0016831];magnesium ion binding [GO:0000287];thiamine pyrophosphate binding [GO:0030976]	carboxy-lyase activity [GO:0016831];magnesium ion binding [GO:0000287];thiamine pyrophosphate binding [GO:0030976]	GO:0000287;GO:0016831;GO:0030976		TraesCS4B02G193200.2				43	16	16	933	2	605	64.8	5.68	0	605	-0.643728	-0.595789	-1.23898	-0.351095	0.836119	-0.478771	0.390763
+	2.31092	0.00488746	1.03504	A0A3B6QB40	Uncharacterized protein		Color2 [A=255, R=169, G=169, B=169]	1	4		other biological processes	nucleus	nucleic acid binding activity	Pf04931				A0A3B6QB40_WHEAT	unreviewed	Uncharacterized protein		Triticum aestivum (Wheat)	regulation of transcription, DNA-templated [GO:0006355]	nucleolus [GO:0005730]	DNA binding [GO:0003677];transcription factor binding [GO:0008134]	DNA binding [GO:0003677];nucleolus [GO:0005730];regulation of transcription, DNA-templated [GO:0006355];transcription factor binding [GO:0008134]	GO:0003677;GO:0005730;GO:0006355;GO:0008134		TraesCS6D02G089900.1			Cluster -1995	8	8	8	35	8	1296	144.3	5.34	0	1296	0.454048	0.351265	0.105019	1.21909	1.24052	1.25295	1.30955
+	2.20666	0.00621362	1.02617	A0A3B5XTZ9	Protein HGH1 homolog	Acetyl [N-Term];Met-loss+Acetyl [N-Term]	Color2 [A=255, R=169, G=169, B=169]	1	4					Pf04063				A0A3B5XTZ9_WHEAT	unreviewed	DUF383 domain-containing protein		Triticum aestivum (Wheat)							TraesCS1A02G039400.2			Cluster -1995	21	5	5	31	2	345	37.3	4.83	2	345	-1.16242	-1.1834	-1.49104	-0.955482	-0.768166	-0.982229	0.0575228
[truncated: 1,430 more rows]
[truncated: 5 more columns]
